# Supplementary material for: Emergence of syntax and word prediction in an artificial neural circuit of the cerebellum
Source: Nat Commun. 2024 Jan 31;15:927. doi: 10.1038/s41467-024-44801-6 (PMC10831061; doi:10.1038/s41467-024-44801-6)
Supplement: Supplementary file 4 — Source Data [file 41467_2024_44801_MOESM4_ESM.xlsx]

## Sheet: Figure 1c
Figure 1c		individual cANNs
		1	2	3	4	5	6	7	8	9	10	11	12	13	14	15	16	17	18	19	20
# of laps	0	8.00694	8.00712	8.00712	8.0067	8.00673	8.00717	8.00693	8.00711	8.00686	8.00732	8.00633	8.00637	8.00694	8.00848	8.00802	8.00464	8.0082	8.00792	8.00679	8.005
	0.03125	6.41747	6.4406	6.40649	6.41163	6.42122	6.43844	6.42842	6.40113	6.42192	6.44423	6.38118	6.39489	6.39743	6.33388	6.54157	6.49931	6.39432	6.37454	6.35335	6.43797
	0.0625	6.2509	6.27079	6.25096	6.26828	6.25494	6.20035	6.22865	6.21966	6.23438	6.26843	6.13501	6.10852	6.16233	6.11973	6.15344	6.14194	6.13863	6.11533	6.1237	6.15256
	0.09375	6.1088	6.11791	6.14462	6.13892	6.05521	6.08776	6.1037	6.05938	6.052	6.11942	5.92917	5.94734	5.98029	5.89898	5.98694	5.96767	5.92315	5.92502	5.92799	5.96891
	0.125	5.9454	5.96189	5.97676	5.92908	5.97228	5.9387	5.95995	5.92774	5.89462	5.97154	5.76645	5.77839	5.8032	5.74238	5.75906	5.79038	5.77429	5.73877	5.77341	5.78285
	0.15625	5.85955	5.80904	5.83668	5.78026	5.85534	5.86173	5.8691	5.79239	5.74869	5.84334	5.63155	5.60745	5.64939	5.59864	5.6223	5.65654	5.6393	5.61133	5.63112	5.63746
	0.1875	5.77404	5.76827	5.75351	5.75009	5.77702	5.70031	5.75855	5.69861	5.70229	5.74672	5.49329	5.51962	5.55591	5.53162	5.54255	5.51435	5.51664	5.54802	5.53909	5.54403
	0.21875	5.69728	5.6392	5.68205	5.63678	5.6876	5.64626	5.69098	5.60918	5.66059	5.66314	5.44423	5.47055	5.46403	5.45352	5.45025	5.46187	5.43532	5.42036	5.43711	5.45234
	0.25	5.55702	5.62609	5.60901	5.6343	5.63976	5.58358	5.60802	5.56502	5.55491	5.58951	5.3935	5.37137	5.42066	5.38365	5.38977	5.38488	5.36844	5.39121	5.41603	5.41193
	0.28125	5.56381	5.62023	5.55482	5.58021	5.57042	5.54218	5.5562	5.53537	5.53036	5.5639	5.31179	5.3153	5.36485	5.34534	5.34307	5.36001	5.31348	5.31739	5.3131	5.35485
	0.3125	5.50599	5.56077	5.54935	5.49296	5.59773	5.53398	5.53855	5.48558	5.49603	5.50953	5.30825	5.28708	5.31727	5.3188	5.29844	5.31619	5.30053	5.29012	5.32155	5.295
	0.34375	5.46784	5.49788	5.51453	5.49356	5.49567	5.43806	5.50811	5.46444	5.45313	5.45387	5.24653	5.24853	5.29791	5.24638	5.29127	5.24078	5.25964	5.24905	5.2898	5.26649
	0.375	5.45442	5.48189	5.43472	5.47007	5.52344	5.46183	5.55003	5.38988	5.39141	5.45243	5.25591	5.22339	5.24199	5.21781	5.2199	5.21906	5.25511	5.23366	5.23913	5.23162
	0.40625	5.4029	5.45166	5.39782	5.41976	5.50148	5.40507	5.47049	5.34824	5.37731	5.39637	5.20158	5.20095	5.21036	5.20818	5.20937	5.19427	5.18825	5.16725	5.20003	5.18804
	0.4375	5.38734	5.44044	5.41758	5.42054	5.50759	5.34836	5.46742	5.33628	5.31189	5.3713	5.17112	5.15304	5.1769	5.18003	5.18918	5.17291	5.17336	5.19534	5.19685	5.18888
	0.46875	5.36197	5.4052	5.37567	5.34579	5.43419	5.34127	5.38183	5.34222	5.36087	5.36954	5.16847	5.15541	5.19153	5.16026	5.17004	5.19615	5.13233	5.16243	5.18174	5.14607
	0.5	5.33145	5.43876	5.35079	5.34593	5.40809	5.35336	5.41161	5.26995	5.27491	5.30476	5.12676	5.14052	5.1523	5.14004	5.16318	5.13212	5.15209	5.09685	5.14241	5.13042
	0.53125	5.31329	5.3825	5.32773	5.36685	5.3941	5.29335	5.39438	5.25741	5.28516	5.28704	5.14937	5.06488	5.14053	5.10839	5.12315	5.10988	5.09668	5.1035	5.13951	5.10871
	0.5625	5.29188	5.37643	5.26671	5.25364	5.3879	5.27601	5.33697	5.21729	5.26164	5.269	5.09394	5.11593	5.10636	5.11687	5.08908	5.14061	5.11595	5.08864	5.09235	5.11658
	0.59375	5.27296	5.36043	5.26333	5.26475	5.37985	5.24762	5.31655	5.18232	5.24114	5.22855	5.07322	5.10883	5.08808	5.07768	5.10117	5.06491	5.0559	5.08216	5.0955	5.06948
	0.625	5.27492	5.32114	5.25269	5.26509	5.37452	5.24667	5.32309	5.18979	5.17649	5.24592	5.06756	5.06209	5.08918	5.08563	5.06533	5.08587	5.0678	5.065	5.06601	5.07993
	0.65625	5.19098	5.2869	5.24235	5.22905	5.35339	5.17227	5.28402	5.18664	5.15778	5.20387	5.03031	5.05045	5.0527	5.07107	5.06487	5.05464	5.03077	5.01825	5.04362	5.02654
	0.6875	5.20056	5.28713	5.20378	5.20839	5.33873	5.19266	5.26963	5.14365	5.17135	5.21083	5.05183	4.99917	5.04957	5.05308	5.04507	5.04175	5.04177	5.02059	5.06409	5.05411
	0.71875	5.1682	5.27556	5.19143	5.2198	5.28128	5.15636	5.27839	5.13858	5.15198	5.14556	5.04596	5.03155	5.06697	5.01182	5.05745	5.02947	5.02863	5.03936	5.06534	5.01319
	0.75	5.17396	5.26183	5.11745	5.16531	5.29994	5.19167	5.27221	5.07758	5.1595	5.15564	5.00644	5.01224	5.02917	5.01433	5.00469	5.03221	4.99803	5.03071	5.03542	5.01338
	0.78125	5.16996	5.26914	5.13369	5.16197	5.27985	5.11843	5.21861	5.10536	5.08579	5.1492	5.01721	4.98315	5.02874	5.00385	5.0344	4.99475	5.00834	4.96199	5.01742	5.0223
	0.8125	5.12632	5.21357	5.12635	5.15947	5.24017	5.13894	5.17876	5.12303	5.08245	5.11055	4.99691	4.97758	4.99098	5.0244	4.99476	4.98636	4.97337	4.98932	4.98099	5.00284
	0.84375	5.08547	5.1926	5.09757	5.09841	5.2568	5.08096	5.24017	5.06176	5.09471	5.0719	4.98818	4.97774	4.97597	4.96693	4.98243	4.9958	4.99259	4.95133	4.97577	4.95557
	0.875	5.07372	5.13473	5.10944	5.10563	5.24084	5.0678	5.18434	5.07356	5.06928	5.08058	4.97475	5.0163	4.97722	4.96791	4.9706	4.99908	4.96687	4.9516	4.96873	4.97144
	0.90625	5.07366	5.16815	5.07702	5.10054	5.25644	5.09119	5.15367	5.04084	5.05293	5.06392	4.96027	4.9216	4.99505	4.9681	4.96508	4.95401	4.9232	4.93901	4.95638	4.97395
	0.9375	5.05431	5.17322	5.07186	5.08515	5.24809	5.06939	5.13775	5.02612	5.0877	5.05618	4.93898	4.92222	4.96573	4.95026	4.95259	4.96146	4.96292	4.94358	4.98703	4.94213
	0.96875	5.04174	5.14348	5.0209	5.06214	5.21789	5.03133	5.12891	5.04956	5.05225	5.0554	4.93104	4.93252	4.95504	4.94563	4.95724	4.92994	4.96553	4.91936	4.97428	4.94345
	1	5.03899	5.111	5.09525	5.09902	5.18142	5.0478	5.10276	5.0447	5.02913	5.05468	4.91826	4.95251	4.95071	4.9628	4.94322	4.93971	4.91783	4.90808	4.92345	4.9539
	1.03125	5.02635	5.11451	5.05592	5.0629	5.24418	5.04091	5.13141	5.0311	5.00246	5.04209	4.92344	4.93014	4.95245	4.95958	4.93419	4.91157	4.87363	4.92356	4.94074	4.91881
	1.0625	5.03373	5.09975	5.05692	5.03441	5.20051	5.04572	5.10048	5.02929	5.01414	5.03518	4.93839	4.90138	4.91232	4.90697	4.94902	4.93975	4.93779	4.9149	4.91417	4.92804
	1.09375	5.03841	5.13065	5.01286	4.99949	5.20037	5.03538	5.11463	5.02471	5.0314	5.05169	4.91587	4.91214	4.93241	4.91941	4.94551	4.94287	4.94626	4.92215	4.94427	4.9206
	1.125	4.99467	5.10354	5.04434	5.05392	5.15079	5.01133	5.05797	4.97965	5.04162	5.01734	4.94503	4.89674	4.90056	4.89531	4.91289	4.93598	4.87993	4.93129	4.92574	4.8962
	1.15625	5.04889	5.08708	5.02388	5.02696	5.16554	5.03758	5.05409	5.03026	5.02719	5.01766	4.92885	4.91261	4.93387	4.91802	4.91665	4.9124	4.91272	4.90574	4.92238	4.93141
	1.1875	4.99634	5.09112	5.02372	5.00633	5.14802	5.02066	5.01966	5.02175	4.98722	5.03885	4.87277	4.89525	4.9283	4.92006	4.90142	4.89905	4.90775	4.88047	4.90089	4.91183
	1.21875	4.99565	5.06673	5.00324	5.00328	5.13138	5.0178	5.06557	5.00817	5.01421	4.99118	4.87616	4.87191	4.8925	4.90035	4.92038	4.89305	4.9042	4.86573	4.88205	4.8865
	1.25	4.97355	4.99593	5.02111	5.01755	5.12658	4.97248	5.02729	4.98674	4.9784	5.02391	4.89863	4.89983	4.92914	4.90091	4.86903	4.90276	4.86971	4.88483	4.9126	4.89743
	1.28125	4.97642	5.02335	5.01968	4.99532	5.12865	5.0032	5.03281	5.01649	4.98573	4.99049	4.89985	4.86711	4.89234	4.87909	4.88327	4.89728	4.9042	4.86551	4.85904	4.89455
	1.3125	4.99146	5.03819	4.97227	5.02088	5.14001	5.00047	5.00877	5.01662	5.01997	5.014	4.87556	4.89507	4.8901	4.89785	4.91409	4.8823	4.86688	4.87309	4.9099	4.8982
	1.34375	4.99772	5.06621	5.00802	4.9849	5.0838	5.00154	4.9994	5.0106	5.00888	4.97984	4.89891	4.85555	4.90401	4.90194	4.87773	4.86675	4.88743	4.85365	4.90523	4.86328
	1.375	4.98502	5.02246	4.9864	4.97516	5.0944	4.99349	5.01551	4.9749	4.99918	4.99537	4.86606	4.85463	4.9225	4.89419	4.89559	4.8836	4.87892	4.86013	4.91056	4.87407
	1.40625	4.99004	5.03365	4.98757	4.97447	5.07406	5.02073	5.00007	4.99359	5.01067	4.99555	4.88502	4.85627	4.8555	4.87917	4.87134	4.90374	4.87657	4.89047	4.83718	4.87928
	1.4375	4.98812	5.00535	4.97161	5.01986	5.07355	5.01461	5.01456	5.02758	4.98834	5.0029	4.88118	4.87368	4.87526	4.87383	4.87682	4.85638	4.86533	4.8447	4.8683	4.88294
	1.46875	4.9974	4.99526	5.00551	4.9837	5.08825	4.96886	4.97685	5.01117	4.97717	4.98117	4.83581	4.86189	4.89369	4.88457	4.85847	4.86368	4.84659	4.87856	4.86686	4.89007
	1.5	4.96336	4.97595	4.99749	4.98493	5.0765	4.99653	4.99011	4.99541	5.0025	4.99654	4.87231	4.87542	4.8944	4.85625	4.86595	4.9005	4.84857	4.83927	4.89782	4.8678
	1.53125	4.95185	4.98223	4.98892	4.97847	5.02495	4.97852	4.96277	5.0277	4.9971	4.95732	4.87213	4.85087	4.87165	4.8601	4.8823	4.85823	4.90746	4.84893	4.82762	4.85818
	1.5625	4.97321	4.98558	4.9625	4.97813	5.10906	4.97825	4.96985	4.98075	4.9518	5.00517	4.86473	4.85422	4.84384	4.87852	4.88739	4.84799	4.86103	4.81893	4.86859	4.85024
	1.59375	4.97835	5.01095	4.98532	5.00636	4.99076	5.03548	5.03361	4.98109	4.98228	4.9852	4.86291	4.85036	4.84622	4.87481	4.85392	4.8504	4.84237	4.82492	4.84502	4.84349
	1.625	4.97933	5.02533	4.9435	4.98496	5.04061	4.94924	4.94042	4.9893	5.00455	4.99153	4.85339	4.82683	4.84854	4.86347	4.85776	4.87301	4.87241	4.83842	4.87048	4.8566
	1.65625	4.98023	5.00285	4.99759	4.97172	5.04822	4.96313	4.97303	4.96003	4.95267	4.99537	4.84322	4.85887	4.8759	4.85118	4.8799	4.87318	4.85555	4.84456	4.87935	4.82377
	1.6875	4.95919	4.95536	4.97091	4.96383	5.02402	5.01368	4.99372	4.94205	4.98178	4.95776	4.85331	4.83541	4.86297	4.87675	4.84284	4.83966	4.84854	4.82376	4.86353	4.87154
	1.71875	4.96305	4.98819	4.9869	4.97431	4.96574	4.97286	4.98528	4.94374	4.99203	4.99671	4.86233	4.86892	4.85434	4.85268	4.86157	4.84407	4.83225	4.80187	4.85116	4.85524
	1.75	4.95151	4.99219	4.96088	4.9493	5.0182	4.97826	4.94579	4.91169	4.97667	4.97354	4.85971	4.82884	4.84573	4.85797	4.85175	4.89136	4.82732	4.85492	4.83062	4.83023
	1.78125	4.96487	4.97827	5.00516	4.95367	4.99356	4.96018	4.99045	4.93022	4.97376	4.97099	4.82534	4.7771	4.88582	4.8397	4.85255	4.84964	4.82336	4.85315	4.85958	4.8536
	1.8125	4.95875	4.97983	4.95918	4.98424	5.01997	4.93338	4.96682	4.98229	4.96996	4.93489	4.81324	4.86158	4.85005	4.86878	4.83801	4.80684	4.85815	4.79776	4.82758	4.84016
	1.84375	4.94869	5.00982	4.97558	4.99271	5.00622	4.97927	4.95598	4.91963	4.92964	4.93723	4.84071	4.81816	4.80855	4.8652	4.84427	4.83098	4.80745	4.83258	4.82652	4.83861
	1.875	4.95817	4.93757	4.95108	5.0033	4.95253	4.99508	4.97103	4.95188	4.92732	4.93799	4.81985	4.83295	4.86373	4.8505	4.82207	4.84793	4.85336	4.80154	4.83254	4.85037
	1.90625	4.96979	4.96521	4.94981	4.96338	4.97764	5.00194	4.93692	4.92384	4.93095	4.93003	4.81514	4.83643	4.82087	4.83597	4.85568	4.87152	4.84994	4.81178	4.84309	4.84394
	1.9375	4.97412	5.0194	4.95668	4.98073	4.97608	4.96103	4.9169	4.92812	4.92901	4.94872	4.81743	4.81596	4.8256	4.82606	4.82876	4.83967	4.88545	4.82286	4.80689	4.84861
	1.96875	4.9611	4.9766	4.93278	4.98529	5.00756	4.97488	4.94343	4.92934	4.94774	4.91085	4.83199	4.80511	4.83462	4.83095	4.85742	4.83199	4.8335	4.82032	4.82452	4.80216
	2	4.91402	4.96267	4.90986	4.96384	4.97548	4.92624	4.89745	4.95265	4.91052	4.89686	4.80041	4.82435	4.82353	4.83867	4.80446	4.83871	4.82584	4.82166	4.84368	4.84581
	2.03125	4.97124	4.95854	4.90962	4.90847	4.97924	4.97292	4.91478	4.92156	4.94578	4.92317	4.79099	4.81545	4.82835	4.85757	4.81281	4.84105	4.83914	4.81572	4.81215	4.81759
	2.0625	4.93341	5.00729	4.88898	4.92247	4.99211	4.96734	4.90417	4.86717	4.9028	4.92585	4.80893	4.83538	4.82305	4.80512	4.83663	4.83553	4.81634	4.81791	4.81331	4.83703
	2.09375	4.96455	4.95772	4.94191	4.91276	4.96753	4.97166	4.92987	4.89009	4.88264	4.9215	4.826	4.80754	4.81666	4.82318	4.82418	4.80757	4.84219	4.78996	4.84302	4.8071
	2.125	5.01034	4.98216	4.88527	4.92219	5.03302	4.94652	4.92001	4.85242	4.89854	4.91621	4.80397	4.83451	4.83405	4.85573	4.83176	4.85783	4.81779	4.80631	4.80599	4.81301
	2.15625	4.92329	4.93689	4.91402	4.93234	4.92201	4.97044	4.94039	4.87465	4.91484	4.91942	4.8155	4.81516	4.80719	4.86512	4.84096	4.83823	4.81531	4.80659	4.82007	4.79653
	2.1875	4.98425	4.91611	4.92014	4.89862	4.92004	4.95247	4.92362	4.90004	4.93911	4.90921	4.82148	4.79465	4.81414	4.81261	4.84257	4.8389	4.82709	4.80952	4.81157	4.81871
	2.21875	4.91238	4.93473	4.95022	4.88616	4.92229	4.97218	4.88104	4.88943	4.89086	4.91766	4.8025	4.81663	4.81463	4.87367	4.85037	4.83913	4.79041	4.79524	4.85938	4.82019
	2.25	4.94093	4.91719	4.90762	4.9362	4.95914	4.97918	4.8816	4.87461	4.89694	4.8994	4.82904	4.79903	4.83746	4.80898	4.846	4.79503	4.85477	4.79198	4.80398	4.78346
	2.28125	4.94602	4.9063	4.90895	4.92072	4.92146	4.94707	4.93033	4.904	4.92579	4.87739	4.82253	4.83455	4.81853	4.83738	4.80079	4.83723	4.81316	4.80782	4.81016	4.81053
	2.3125	4.91284	4.94188	4.8963	4.88681	4.9127	4.91755	4.89522	4.85921	4.91165	4.87894	4.83054	4.78649	4.80887	4.87336	4.79773	4.81704	4.84142	4.77573	4.82561	4.81967
	2.34375	4.9523	4.9385	4.92406	4.8962	4.92064	4.90081	4.89824	4.88524	4.89081	4.88999	4.79154	4.7962	4.80755	4.79745	4.78841	4.81285	4.79817	4.8172	4.84258	4.82378
	2.375	4.9343	4.95115	4.94578	4.89886	4.90673	4.92795	4.93719	4.91001	4.87394	4.86261	4.75817	4.78898	4.82156	4.81438	4.83766	4.82179	4.82932	4.7932	4.80666	4.78848
	2.40625	4.90311	4.88237	4.88691	4.89955	4.91008	4.9181	4.90196	4.84221	4.86526	4.87847	4.80595	4.81583	4.80667	4.82379	4.82254	4.8384	4.77663	4.78747	4.7858	4.7795
	2.4375	4.91523	4.91033	4.85788	4.92048	4.89378	4.8978	4.88334	4.84254	4.85216	4.84455	4.77736	4.77636	4.79669	4.85168	4.81572	4.81258	4.78273	4.77788	4.83447	4.77385
	2.46875	5.00484	4.9082	4.85069	4.89653	4.94232	4.89148	4.89546	4.83611	4.88606	4.90414	4.82408	4.77345	4.82812	4.80059	4.78968	4.80039	4.82342	4.78893	4.80535	4.83053
	2.5	4.92616	4.89867	4.86733	4.89061	4.9143	4.91959	4.84532	4.85795	4.87459	4.88024	4.78534	4.80303	4.83414	4.8118	4.81675	4.81238	4.8263	4.81176	4.79325	4.79841
	2.53125	4.95071	4.92343	4.86957	4.87228	4.91728	4.89137	4.89225	4.85487	4.8354	4.87229	4.78711	4.75458	4.77829	4.80322	4.84611	4.80711	4.80973	4.78841	4.82902	4.82156
	2.5625	4.91224	4.89954	4.82759	4.87262	4.92511	4.89902	4.82161	4.81793	4.8564	4.85654	4.77354	4.75971	4.78678	4.84361	4.79012	4.80031	4.79477	4.78962	4.82701	4.81477
	2.59375	4.92596	4.91118	4.88241	4.842	4.90079	4.9076	4.88345	4.86007	4.89095	4.86147	4.81088	4.78535	4.84282	4.76112	4.81113	4.81146	4.83297	4.7611	4.78382	4.80023
	2.625	4.92733	4.88667	4.88608	4.84803	4.90973	4.88888	4.88684	4.84253	4.85018	4.88374	4.81254	4.78147	4.76178	4.77584	4.81293	4.78406	4.79521	4.77864	4.8151	4.77969
	2.65625	4.95487	4.89695	4.86838	4.88334	4.86765	4.90494	4.85537	4.8535	4.859	4.82763	4.77097	4.78428	4.79022	4.82255	4.77854	4.79058	4.80369	4.79169	4.79767	4.78501
	2.6875	4.87294	4.86351	4.84038	4.85867	4.89797	4.89578	4.83628	4.81015	4.82951	4.84225	4.80149	4.75521	4.79677	4.76693	4.76643	4.77583	4.80099	4.75057	4.8171	4.78694
	2.71875	4.87097	4.84694	4.85062	4.83347	4.91072	4.90461	4.84945	4.83904	4.88508	4.88043	4.75518	4.76796	4.77364	4.81012	4.77642	4.79548	4.80131	4.77779	4.81355	4.79197
	2.75	4.86873	4.86876	4.8981	4.84001	4.90315	4.88211	4.84044	4.84898	4.83065	4.87593	4.75466	4.76855	4.81068	4.81795	4.80258	4.78931	4.75412	4.7716	4.7972	4.75563
	2.78125	4.87193	4.82358	4.86993	4.86397	4.89526	4.88494	4.85443	4.84044	4.87202	4.8452	4.77843	4.78573	4.7657	4.78686	4.757	4.77548	4.78487	4.77217	4.8143	4.78878
	2.8125	4.90581	4.85339	4.8526	4.84825	4.88487	4.87581	4.84577	4.83987	4.86544	4.82231	4.77419	4.73556	4.76068	4.80252	4.79466	4.76774	4.8137	4.75918	4.77696	4.7832
	2.84375	4.877	4.86814	4.80544	4.82295	4.90054	4.90451	4.8292	4.81093	4.81624	4.86822	4.74704	4.78488	4.80737	4.80111	4.80573	4.76378	4.7649	4.73607	4.7759	4.76417
	2.875	4.8687	4.84725	4.82987	4.87564	4.8923	4.89754	4.84123	4.84353	4.81534	4.8742	4.77859	4.74588	4.78759	4.78084	4.76056	4.79673	4.75432	4.77848	4.77867	4.74843
	2.90625	4.8643	4.85101	4.81085	4.84196	4.89976	4.88182	4.84155	4.87207	4.81821	4.85942	4.76487	4.75872	4.78814	4.78097	4.80392	4.76779	4.75573	4.77652	4.79631	4.75639
	2.9375	4.86272	4.82746	4.80165	4.83655	4.8449	4.85189	4.77872	4.8111	4.85293	4.83193	4.74249	4.76831	4.78641	4.79009	4.77041	4.80827	4.78656	4.76857	4.76287	4.80859
	2.96875	4.8735	4.84712	4.82954	4.8205	4.84825	4.88768	4.78087	4.77033	4.85649	4.84196	4.75682	4.75787	4.7916	4.7785	4.75793	4.77103	4.74919	4.76581	4.79031	4.76908
	3	4.83707	4.82833	4.7896	4.83085	4.86907	4.90126	4.79483	4.80526	4.82813	4.87432	4.75086	4.71664	4.7689	4.75096	4.75824	4.77021	4.78997	4.72144	4.79814	4.74118
	3.03125	4.87712	4.88127	4.87704	4.81682	4.84177	4.87814	4.83121	4.83707	4.8897	4.8232	4.75672	4.76002	4.74963	4.78143	4.73921	4.75536	4.78825	4.76204	4.7791	4.76971
	3.0625	4.87415	4.81634	4.8368	4.89657	4.8272	4.92664	4.83	4.80137	4.83785	4.86588	4.72001	4.73609	4.77595	4.75919	4.79337	4.79627	4.77911	4.71535	4.8016	4.75565
	3.09375	4.90439	4.84759	4.81032	4.87822	4.89444	4.89366	4.83607	4.79878	4.87378	4.8411	4.77995	4.74557	4.79501	4.76845	4.79658	4.76664	4.76787	4.75416	4.75157	4.74617
	3.125	4.89292	4.85184	4.86266	4.89762	4.90158	4.93945	4.85265	4.82991	4.88529	4.83109	4.78732	4.76396	4.80611	4.76225	4.77436	4.79477	4.77407	4.78446	4.80562	4.79306
	3.15625	4.92138	4.85702	4.85728	4.83945	4.87791	4.91355	4.87254	4.83934	4.8343	4.83596	4.78088	4.76971	4.80179	4.80991	4.77106	4.79789	4.80295	4.75945	4.8023	4.79678
	3.1875	4.90503	4.85845	4.83429	4.86984	4.8652	4.9587	4.82283	4.8305	4.87761	4.8896	4.77198	4.77578	4.77823	4.8126	4.79352	4.78583	4.77751	4.76656	4.77467	4.79311
	3.21875	4.95535	4.83335	4.8594	4.89077	4.86145	4.94005	4.85656	4.81721	4.85501	4.88716	4.79268	4.7845	4.78602	4.78081	4.78817	4.79237	4.78573	4.79954	4.82785	4.78691
	3.25	4.92794	4.855	4.88979	4.90044	4.90445	4.88678	4.84673	4.80133	4.86135	4.82462	4.78276	4.76648	4.84298	4.79642	4.81427	4.8087	4.80809	4.75091	4.81043	4.76198
	3.28125	4.8678	4.85738	4.84259	4.8807	4.89585	4.9243	4.81192	4.83612	4.85885	4.86415	4.7548	4.7511	4.83821	4.81131	4.81651	4.79588	4.79469	4.79409	4.80483	4.79276
	3.3125	4.9112	4.87582	4.82319	4.88232	4.8693	4.88559	4.8211	4.82941	4.87377	4.88852	4.81489	4.77285	4.77039	4.78169	4.80099	4.78699	4.79329	4.78621	4.8146	4.79395
	3.34375	4.88404	4.81125	4.84757	4.8443	4.89343	4.88636	4.84397	4.82755	4.83868	4.85611	4.78128	4.75849	4.79688	4.79174	4.76307	4.82059	4.7874	4.77899	4.81506	4.75268
	3.375	4.89391	4.8122	4.8246	4.87207	4.86169	4.89405	4.8481	4.83482	4.85731	4.81841	4.77774	4.7721	4.78399	4.79016	4.79141	4.8028	4.81062	4.74674	4.7909	4.80315
	3.40625	4.88056	4.80278	4.86247	4.87036	4.84019	4.85937	4.81495	4.82846	4.8132	4.82491	4.77078	4.79221	4.79932	4.76001	4.78998	4.78855	4.7756	4.74291	4.78459	4.76315
	3.4375	4.89623	4.8625	4.83421	4.84352	4.83267	4.8937	4.83636	4.8165	4.84523	4.85915	4.77059	4.74049	4.79335	4.75942	4.7876	4.77831	4.79314	4.81053	4.78201	4.7564
	3.46875	4.89548	4.84725	4.81801	4.86707	4.88399	4.89651	4.81275	4.8054	4.84886	4.82795	4.78652	4.77452	4.78544	4.83074	4.79533	4.79088	4.81591	4.78029	4.81422	4.80788
	3.5	4.88432	4.82882	4.84729	4.83588	4.87263	4.84776	4.81262	4.82961	4.83402	4.83051	4.76169	4.79485	4.78631	4.81457	4.77746	4.8186	4.77543	4.78603	4.82202	4.77517
	3.53125	4.84351	4.83739	4.8159	4.86433	4.84895	4.87054	4.79979	4.78341	4.82393	4.83587	4.7585	4.76598	4.80088	4.74344	4.80925	4.784	4.79221	4.80275	4.80376	4.76806
	3.5625	4.84988	4.83726	4.84646	4.83236	4.8678	4.87908	4.83406	4.83053	4.83079	4.83195	4.77357	4.72985	4.79182	4.7971	4.76138	4.7852	4.78772	4.75277	4.79118	4.77083
	3.59375	4.8673	4.83377	4.78508	4.84727	4.82852	4.86095	4.83104	4.78557	4.81985	4.81373	4.78857	4.76089	4.78259	4.77947	4.81464	4.76683	4.7776	4.7579	4.80579	4.77574
	3.625	4.86371	4.84924	4.79413	4.83738	4.81681	4.85036	4.80058	4.7907	4.82211	4.855	4.78816	4.77576	4.80762	4.78926	4.76959	4.80752	4.77041	4.75032	4.79395	4.77545
	3.65625	4.86357	4.81434	4.80195	4.82068	4.84634	4.84602	4.79606	4.79376	4.86613	4.81549	4.7777	4.72802	4.78024	4.78829	4.77337	4.77979	4.76708	4.76865	4.79354	4.77819
	3.6875	4.85012	4.83694	4.8097	4.82482	4.8237	4.87422	4.8153	4.79671	4.78587	4.82293	4.74553	4.76345	4.79007	4.77274	4.77477	4.78645	4.76266	4.76539	4.79175	4.77834
	3.71875	4.84022	4.81602	4.8473	4.84537	4.85697	4.89309	4.80851	4.80837	4.82036	4.83115	4.76674	4.76403	4.76831	4.75504	4.78971	4.7592	4.81556	4.73576	4.79799	4.7342
	3.75	4.85924	4.8298	4.85005	4.81417	4.8275	4.8497	4.83285	4.80303	4.80994	4.82798	4.75805	4.75716	4.78816	4.75309	4.76315	4.78929	4.78707	4.76472	4.77221	4.75697
	3.78125	4.79173	4.79811	4.82893	4.8256	4.82942	4.88406	4.7525	4.78647	4.80372	4.84191	4.71949	4.74593	4.8009	4.78657	4.76934	4.77025	4.79081	4.76821	4.78586	4.77094
	3.8125	4.83475	4.80485	4.79846	4.80289	4.8624	4.85386	4.78868	4.79097	4.83104	4.80846	4.77995	4.76669	4.7795	4.79562	4.75635	4.77585	4.74553	4.72715	4.79113	4.74485
	3.84375	4.81973	4.78457	4.78356	4.83245	4.81255	4.87674	4.78325	4.7962	4.79375	4.85572	4.76591	4.73738	4.76523	4.78487	4.79197	4.74862	4.76327	4.77208	4.78384	4.77211
	3.875	4.84299	4.80591	4.81349	4.83088	4.82819	4.84702	4.79471	4.81494	4.82345	4.84605	4.75565	4.73014	4.7748	4.79825	4.77767	4.76554	4.76485	4.76378	4.78372	4.79055
	3.90625	4.78279	4.81686	4.82826	4.82026	4.84154	4.85192	4.78822	4.81172	4.80836	4.79721	4.7682	4.73965	4.74772	4.73326	4.73111	4.75463	4.76943	4.76096	4.76752	4.74946
	3.9375	4.80375	4.81136	4.77714	4.81816	4.82305	4.89937	4.76238	4.76163	4.79736	4.8285	4.71758	4.74243	4.79866	4.77624	4.79288	4.76775	4.78288	4.74926	4.77589	4.77628
	3.96875	4.83013	4.80035	4.80069	4.83205	4.84542	4.82183	4.79919	4.78714	4.79252	4.83616	4.78287	4.76577	4.76312	4.75544	4.77249	4.75802	4.76385	4.71523	4.77527	4.74416
	4	4.81737	4.83229	4.79642	4.79877	4.81292	4.84254	4.8018	4.79467	4.76631	4.86282	4.73612	4.72943	4.75722	4.79075	4.77051	4.75747	4.78273	4.73251	4.79393	4.79258
	4.03125	4.81286	4.80187	4.80304	4.8114	4.83264	4.83767	4.76713	4.76359	4.79678	4.8342	4.75494	4.72885	4.81005	4.75623	4.74079	4.78038	4.76878	4.74168	4.76584	4.75071
	4.0625	4.80062	4.79684	4.81225	4.84057	4.81349	4.86066	4.77267	4.79966	4.8148	4.85048	4.75395	4.74145	4.77906	4.75793	4.75106	4.75908	4.73011	4.77092	4.75744	4.72033
	4.09375	4.8216	4.7732	4.8246	4.82325	4.82006	4.81372	4.75774	4.76012	4.82649	4.7998	4.72961	4.76471	4.76273	4.75621	4.79932	4.79284	4.76966	4.72291	4.76178	4.7567
	4.125	4.8362	4.81299	4.81714	4.83778	4.7998	4.82515	4.79911	4.80484	4.79647	4.85301	4.79799	4.74685	4.82622	4.76442	4.78207	4.79665	4.7767	4.74789	4.76457	4.77163
	4.15625	4.84278	4.83302	4.80696	4.82242	4.80978	4.83386	4.78046	4.79008	4.78381	4.83783	4.77813	4.75384	4.75189	4.78405	4.76735	4.7577	4.77535	4.76313	4.7854	4.77366
	4.1875	4.79139	4.79687	4.80232	4.83407	4.81304	4.8814	4.76662	4.82212	4.80384	4.8105	4.76908	4.76215	4.79168	4.75008	4.75655	4.78823	4.8401	4.75553	4.77954	4.78642
	4.21875	4.77023	4.79553	4.82191	4.83379	4.81435	4.81536	4.79481	4.79397	4.7708	4.84815	4.78584	4.73862	4.77799	4.79491	4.79517	4.79095	4.73298	4.76613	4.79411	4.77205
	4.25	4.81166	4.81514	4.80777	4.86246	4.82037	4.83318	4.81411	4.82515	4.78912	4.79769	4.75762	4.76059	4.77285	4.77982	4.77741	4.76557	4.80759	4.77889	4.79289	4.76702
	4.28125	4.80776	4.83296	4.78349	4.80975	4.78029	4.887	4.77685	4.7916	4.79803	4.81578	4.78055	4.74846	4.79018	4.77438	4.77161	4.78866	4.80521	4.75443	4.78544	4.79237
	4.3125	4.83789	4.79776	4.81401	4.81961	4.81858	4.84984	4.77668	4.79748	4.80159	4.83683	4.79008	4.78564	4.79721	4.78851	4.80374	4.79699	4.78696	4.76427	4.78494	4.78973
	4.34375	4.79253	4.81452	4.83219	4.83461	4.81855	4.8303	4.77701	4.77413	4.786	4.83903	4.74652	4.78259	4.80667	4.80923	4.79744	4.76699	4.78319	4.75162	4.76824	4.78067
	4.375	4.80057	4.78617	4.81349	4.83098	4.81553	4.81304	4.75188	4.81261	4.79836	4.83328	4.78221	4.75578	4.74366	4.79218	4.77864	4.74591	4.81537	4.76085	4.78257	4.79938
	4.40625	4.81203	4.81327	4.8071	4.79563	4.80588	4.84418	4.79296	4.79497	4.77958	4.81634	4.74348	4.7752	4.79802	4.77546	4.75599	4.80012	4.77912	4.79615	4.7801	4.76728
	4.4375	4.8069	4.81641	4.81207	4.80292	4.8422	4.82717	4.76876	4.7771	4.78951	4.79779	4.77395	4.73299	4.79907	4.77782	4.79171	4.80444	4.77275	4.74667	4.801	4.74409
	4.46875	4.81081	4.80422	4.80977	4.80369	4.79743	4.822	4.80603	4.82136	4.82125	4.83742	4.76304	4.76049	4.7781	4.78226	4.76988	4.79017	4.79801	4.74454	4.815	4.76427
	4.5	4.79747	4.78627	4.78053	4.80945	4.82037	4.81815	4.76504	4.79527	4.75986	4.81582	4.80467	4.76556	4.79726	4.80048	4.77744	4.78592	4.7872	4.73266	4.77816	4.7814
	4.53125	4.82899	4.81044	4.81782	4.82995	4.785	4.84023	4.76664	4.76131	4.78723	4.81783	4.7619	4.73888	4.78331	4.76838	4.76274	4.79322	4.7939	4.78401	4.74845	4.79136
	4.5625	4.7774	4.78449	4.75479	4.81189	4.81378	4.82	4.77373	4.79345	4.8214	4.79961	4.74935	4.72035	4.7745	4.76505	4.79865	4.76874	4.77131	4.74142	4.78115	4.75706
	4.59375	4.78833	4.8315	4.81789	4.81125	4.83086	4.82999	4.79718	4.79001	4.8006	4.77494	4.77548	4.78486	4.77831	4.80799	4.78376	4.78965	4.78903	4.76414	4.79037	4.78989
	4.625	4.76716	4.78197	4.79868	4.81072	4.80222	4.78626	4.76513	4.77082	4.81406	4.81898	4.7582	4.72812	4.83377	4.78619	4.7764	4.79682	4.80928	4.72811	4.74283	4.76623
	4.65625	4.78602	4.79197	4.78665	4.81056	4.75279	4.82813	4.76439	4.78741	4.78529	4.80914	4.76072	4.76098	4.75594	4.76829	4.74756	4.7412	4.80652	4.77799	4.80013	4.77554
	4.6875	4.79274	4.79413	4.78	4.80276	4.78662	4.83273	4.76646	4.79754	4.78739	4.81388	4.75192	4.75095	4.77245	4.75972	4.76874	4.78776	4.72255	4.74252	4.77855	4.73452
	4.71875	4.82226	4.78639	4.81472	4.81865	4.80063	4.86495	4.80876	4.78548	4.80732	4.79795	4.75852	4.74404	4.74564	4.75928	4.75183	4.80318	4.77059	4.76334	4.76272	4.79883
	4.75	4.77895	4.8052	4.7921	4.78429	4.77062	4.83377	4.77622	4.79322	4.79934	4.81343	4.7586	4.77875	4.79237	4.75465	4.81561	4.7402	4.77277	4.75016	4.78383	4.73449
	4.78125	4.792	4.76175	4.79015	4.79869	4.78027	4.83383	4.78212	4.75288	4.78161	4.76817	4.75855	4.75572	4.78101	4.76606	4.76108	4.76408	4.78742	4.73685	4.7956	4.72804
	4.8125	4.78137	4.80304	4.79079	4.80157	4.81022	4.82648	4.7383	4.78645	4.78003	4.82311	4.75333	4.72723	4.78939	4.79363	4.75634	4.76589	4.79146	4.78552	4.77865	4.77965
	4.84375	4.80108	4.7601	4.77991	4.79347	4.80873	4.79152	4.77279	4.82413	4.78824	4.81552	4.74405	4.7642	4.8231	4.76253	4.77198	4.79043	4.76	4.74895	4.73019	4.79047
	4.875	4.7783	4.81711	4.79265	4.80888	4.78534	4.81701	4.77939	4.78871	4.761	4.80098	4.77126	4.73887	4.76297	4.7804	4.77622	4.76595	4.79287	4.74356	4.79559	4.72794
	4.90625	4.77042	4.80726	4.79509	4.79832	4.77972	4.82989	4.74502	4.7721	4.81185	4.8086	4.73594	4.72984	4.74916	4.78699	4.74888	4.77606	4.74002	4.75011	4.79768	4.73265
	4.9375	4.79512	4.75721	4.76453	4.81048	4.76426	4.79989	4.7519	4.77016	4.76054	4.8287	4.77497	4.76354	4.7636	4.76518	4.74977	4.77336	4.78047	4.71042	4.79512	4.77374
	4.96875	4.76287	4.78323	4.78027	4.76711	4.80464	4.7916	4.7696	4.77974	4.75763	4.7789	4.74088	4.71501	4.75924	4.74985	4.81833	4.77379	4.70946	4.74739	4.757	4.76616
	5	4.75104	4.76106	4.79966	4.80126	4.78913	4.81149	4.76105	4.78399	4.78689	4.76474	4.753	4.76513	4.76678	4.77627	4.75535	4.75183	4.79191	4.7511	4.75659	4.76265
	5.03125	4.77968	4.78103	4.78694	4.78954	4.79808	4.82519	4.77642	4.77724	4.78168	4.78582	4.74064	4.75113	4.76957	4.77676	4.75762	4.7554	4.75134	4.74198	4.78425	4.75506
	5.0625	4.80991	4.78887	4.78451	4.81646	4.76758	4.79096	4.75869	4.78354	4.78591	4.85049	4.76514	4.75913	4.79579	4.77746	4.76067	4.78173	4.76128	4.73136	4.7855	4.75547
	5.09375	4.77526	4.77401	4.79817	4.78512	4.76484	4.82305	4.79959	4.78096	4.76712	4.80284	4.76231	4.75119	4.73511	4.75568	4.78075	4.75973	4.77287	4.75531	4.76809	4.75884
	5.125	4.81001	4.77753	4.76539	4.80687	4.79508	4.83904	4.78407	4.76578	4.77916	4.81315	4.76855	4.72845	4.78041	4.75939	4.78258	4.79738	4.76886	4.76766	4.77936	4.72024
	5.15625	4.77654	4.80969	4.81225	4.82387	4.78923	4.78327	4.73895	4.81026	4.82446	4.83232	4.73633	4.75401	4.80355	4.78469	4.75415	4.76135	4.79459	4.73596	4.79556	4.7652
	5.1875	4.76377	4.81596	4.78878	4.85662	4.80129	4.81474	4.76522	4.76383	4.80277	4.80557	4.75593	4.74527	4.78378	4.77229	4.80024	4.76441	4.7764	4.79069	4.78149	4.78351
	5.21875	4.77946	4.80728	4.78028	4.8046	4.80126	4.80691	4.77406	4.7624	4.75731	4.81744	4.78582	4.77134	4.80022	4.76297	4.73715	4.79996	4.78141	4.74215	4.79732	4.76743
	5.25	4.78647	4.7967	4.78316	4.81614	4.79284	4.83249	4.75592	4.77805	4.82109	4.82607	4.75434	4.75376	4.79089	4.79475	4.80373	4.78976	4.80338	4.79546	4.76492	4.78931
	5.28125	4.83874	4.79213	4.81081	4.82596	4.76071	4.79398	4.75217	4.78405	4.77345	4.8514	4.79127	4.80231	4.80399	4.80469	4.78087	4.78686	4.79696	4.74691	4.83972	4.74999
	5.3125	4.79384	4.79109	4.77806	4.81077	4.80393	4.8471	4.80234	4.77473	4.7982	4.83623	4.77268	4.76599	4.78718	4.81068	4.76711	4.79504	4.7792	4.78763	4.7833	4.79919
	5.34375	4.78457	4.78272	4.7784	4.82582	4.79583	4.812	4.81414	4.84247	4.77619	4.85567	4.77535	4.72657	4.81018	4.80915	4.83113	4.78645	4.8035	4.80621	4.82769	4.77469
	5.375	4.8086	4.81994	4.81976	4.80411	4.787	4.79646	4.79422	4.81476	4.78866	4.80517	4.7589	4.78769	4.77989	4.75328	4.80105	4.79992	4.79298	4.73063	4.78418	4.73851
	5.40625	4.77861	4.78601	4.77943	4.80707	4.82288	4.83918	4.73563	4.76281	4.81302	4.80935	4.78998	4.78127	4.80861	4.76765	4.77222	4.77614	4.79263	4.77614	4.7736	4.80141
	5.4375	4.78016	4.79947	4.79051	4.82532	4.78382	4.83259	4.75267	4.77545	4.83378	4.82017	4.77486	4.74625	4.75926	4.74192	4.75353	4.74796	4.78187	4.76688	4.79595	4.78233
	5.46875	4.85108	4.8156	4.79375	4.81143	4.76127	4.81851	4.79847	4.79869	4.78783	4.80599	4.78061	4.7491	4.81743	4.80359	4.84382	4.79716	4.8037	4.77337	4.77126	4.80361
	5.5	4.75843	4.77248	4.77816	4.78972	4.79394	4.80237	4.76566	4.7852	4.79498	4.83887	4.75511	4.79514	4.78778	4.79772	4.74583	4.82261	4.7853	4.77562	4.81889	4.73998
	5.53125	4.79361	4.76317	4.80311	4.79008	4.77326	4.81952	4.74713	4.79807	4.76821	4.77861	4.78711	4.76973	4.80045	4.78686	4.79974	4.80138	4.77959	4.76526	4.8061	4.77779
	5.5625	4.79431	4.81938	4.7927	4.84209	4.7929	4.83759	4.78604	4.776	4.8227	4.81638	4.76831	4.79251	4.79577	4.80153	4.76583	4.77389	4.80455	4.76135	4.79508	4.73113
	5.59375	4.78812	4.8606	4.80148	4.80558	4.80738	4.79552	4.7931	4.78994	4.82512	4.82739	4.77658	4.75442	4.78248	4.76877	4.80762	4.78342	4.7988	4.77515	4.81371	4.799
	5.625	4.75762	4.7638	4.78409	4.82227	4.80603	4.81191	4.79626	4.81465	4.79219	4.7988	4.77426	4.75504	4.78121	4.80201	4.7515	4.81486	4.79138	4.77152	4.76363	4.79554
	5.65625	4.80438	4.79753	4.81198	4.8252	4.76617	4.82394	4.73022	4.75593	4.73978	4.82063	4.77259	4.7486	4.80841	4.78853	4.80487	4.78542	4.78327	4.7315	4.7969	4.76137
	5.6875	4.79858	4.77207	4.77531	4.76382	4.77304	4.81528	4.76511	4.7777	4.84477	4.80356	4.7787	4.77961	4.78296	4.79086	4.78392	4.78046	4.80163	4.75131	4.78236	4.76435
	5.71875	4.78318	4.76489	4.78443	4.82214	4.80645	4.81142	4.74443	4.76602	4.74866	4.82021	4.76438	4.70819	4.78711	4.79773	4.7953	4.77486	4.7832	4.76899	4.78219	4.79095
	5.75	4.80892	4.81176	4.79655	4.80293	4.794	4.82913	4.76128	4.80211	4.8103	4.83592	4.77532	4.78062	4.82255	4.79082	4.78378	4.79157	4.78796	4.7645	4.80822	4.79558
	5.78125	4.77849	4.76429	4.78223	4.78579	4.75492	4.80299	4.80791	4.77311	4.8126	4.78957	4.77378	4.78842	4.77826	4.75257	4.76734	4.79941	4.83066	4.79102	4.77791	4.75893
	5.8125	4.78771	4.7938	4.80168	4.79836	4.78656	4.79812	4.77368	4.78516	4.78296	4.78392	4.75969	4.77871	4.80344	4.78606	4.7485	4.78323	4.80263	4.75466	4.81084	4.76648
	5.84375	4.75771	4.77367	4.77755	4.8099	4.77604	4.80508	4.75852	4.80289	4.77801	4.78926	4.75223	4.72179	4.78203	4.79561	4.78307	4.75604	4.79931	4.78117	4.81549	4.76861
	5.875	4.80988	4.79667	4.79549	4.80229	4.79828	4.81535	4.79226	4.78837	4.80332	4.84785	4.78957	4.77513	4.77763	4.79079	4.8076	4.81395	4.73462	4.76455	4.78611	4.77656
	5.90625	4.7652	4.77588	4.82426	4.77445	4.76014	4.80853	4.8074	4.78305	4.78676	4.78906	4.77467	4.74893	4.78408	4.78825	4.79447	4.78685	4.82865	4.77854	4.78142	4.76703
	5.9375	4.79869	4.79097	4.74893	4.81319	4.79414	4.79083	4.75374	4.77301	4.80325	4.77236	4.75972	4.74676	4.79502	4.76885	4.7469	4.76804	4.77852	4.79229	4.80148	4.77787
	5.96875	4.796	4.79933	4.79509	4.7858	4.76458	4.81879	4.77683	4.7895	4.82281	4.78474	4.77016	4.77836	4.78258	4.7962	4.78625	4.77142	4.74957	4.73749	4.79037	4.796
	6	4.79427	4.80366	4.79552	4.78427	4.75287	4.81119	4.78015	4.78841	4.76377	4.81789	4.73922	4.74674	4.79564	4.78058	4.7955	4.80204	4.78097	4.74345	4.75995	4.74826
	6.03125	4.7625	4.74651	4.7721	4.79502	4.80703	4.76083	4.72933	4.79548	4.79077	4.76885	4.76803	4.74737	4.76458	4.76456	4.77774	4.78661	4.78802	4.75792	4.79235	4.75845
	6.0625	4.77609	4.78786	4.77672	4.83561	4.80115	4.83791	4.78062	4.76578	4.78409	4.83388	4.78084	4.75715	4.78681	4.77547	4.76134	4.79159	4.78249	4.76054	4.76753	4.79561
	6.09375	4.79727	4.76078	4.80861	4.82271	4.80281	4.8265	4.74817	4.80208	4.7907	4.84245	4.76388	4.74769	4.80433	4.77937	4.77292	4.78766	4.7873	4.72861	4.80797	4.79353
	6.125	4.77882	4.79527	4.78804	4.80795	4.7839	4.78995	4.78795	4.80416	4.80951	4.77077	4.75536	4.76586	4.79428	4.78962	4.77297	4.76221	4.78631	4.77543	4.78811	4.7372
	6.15625	4.77846	4.79798	4.79928	4.79172	4.77777	4.8043	4.80971	4.78069	4.78274	4.79793	4.77431	4.79433	4.78482	4.78252	4.79365	4.78797	4.75532	4.7606	4.78917	4.77114
	6.1875	4.77283	4.79802	4.78591	4.80283	4.76851	4.82038	4.76481	4.75467	4.80023	4.79154	4.76237	4.74792	4.76578	4.75958	4.80227	4.75627	4.79385	4.78669	4.77835	4.77084
	6.21875	4.78313	4.86189	4.78703	4.78574	4.7757	4.77782	4.78388	4.78424	4.80526	4.7866	4.77583	4.77273	4.82074	4.79466	4.76879	4.816	4.80947	4.74608	4.83723	4.79051
	6.25	4.79604	4.7906	4.79473	4.83009	4.78923	4.83681	4.78857	4.78547	4.79459	4.79383	4.76468	4.76314	4.81982	4.80264	4.78549	4.82482	4.78386	4.7762	4.80121	4.78381
	6.28125	4.80778	4.72675	4.78926	4.83087	4.80078	4.80221	4.76255	4.8157	4.80734	4.82455	4.76557	4.76485	4.80297	4.80165	4.77329	4.79162	4.81262	4.77899	4.81062	4.77253
	6.3125	4.76119	4.78179	4.79652	4.79271	4.76894	4.83626	4.7776	4.76604	4.7798	4.83793	4.80075	4.77947	4.81128	4.79566	4.80301	4.82033	4.80915	4.81017	4.84676	4.77351
	6.34375	4.81646	4.77919	4.80649	4.79725	4.7534	4.80498	4.77532	4.75076	4.80036	4.79284	4.78916	4.7719	4.79375	4.81345	4.80429	4.76914	4.7901	4.75605	4.77066	4.80023
	6.375	4.78001	4.78534	4.79767	4.79693	4.81304	4.77807	4.78723	4.78939	4.78852	4.77785	4.77954	4.77507	4.79913	4.79699	4.79819	4.81927	4.77952	4.78241	4.81608	4.77885
	6.40625	4.77893	4.79841	4.76034	4.81004	4.79701	4.84201	4.78141	4.81378	4.83184	4.82296	4.79371	4.79338	4.8438	4.75702	4.82705	4.83085	4.7988	4.80751	4.8093	4.78695
	6.4375	4.77148	4.81284	4.81626	4.81689	4.78616	4.8258	4.77516	4.78856	4.76399	4.83508	4.74116	4.76914	4.78946	4.79569	4.79643	4.79055	4.80153	4.78621	4.80249	4.77841
	6.46875	4.75333	4.78229	4.81276	4.78891	4.776	4.82845	4.76442	4.76591	4.807	4.82188	4.79607	4.76969	4.7643	4.81063	4.76968	4.82166	4.83269	4.75061	4.80486	4.80135
	6.5	4.82934	4.81933	4.79151	4.81089	4.80283	4.80689	4.76799	4.79523	4.80563	4.79574	4.79367	4.77889	4.81334	4.79981	4.82622	4.75883	4.78961	4.73892	4.82809	4.79413
	6.53125	4.79945	4.79378	4.79495	4.81096	4.7762	4.81816	4.80711	4.78693	4.79869	4.81018	4.77895	4.78926	4.78228	4.79066	4.80856	4.81879	4.792	4.77371	4.84564	4.79925
	6.5625	4.75176	4.78807	4.7874	4.80638	4.78089	4.80844	4.77507	4.79094	4.76727	4.78018	4.78582	4.78794	4.82928	4.8132	4.77173	4.79649	4.79399	4.78846	4.78762	4.76985
	6.59375	4.79319	4.81364	4.81205	4.7957	4.80383	4.81053	4.75068	4.77242	4.79689	4.8166	4.78465	4.73136	4.80834	4.81427	4.77509	4.82041	4.82829	4.77577	4.79913	4.78127
	6.625	4.772	4.79349	4.77122	4.82412	4.80433	4.80359	4.76869	4.76864	4.83726	4.83164	4.79538	4.77949	4.81751	4.77965	4.78319	4.77101	4.78306	4.80592	4.79623	4.77849
	6.65625	4.79953	4.77757	4.80751	4.76393	4.75532	4.78938	4.77006	4.79378	4.77242	4.79718	4.80258	4.81238	4.81708	4.79818	4.81153	4.82562	4.78424	4.7944	4.82833	4.7726
	6.6875	4.7662	4.77499	4.75745	4.83744	4.78581	4.83244	4.79932	4.82318	4.80166	4.81487	4.78287	4.75209	4.8009	4.78237	4.78094	4.79505	4.80416	4.76734	4.77387	4.77603
	6.71875	4.80848	4.79748	4.79539	4.81931	4.78766	4.76564	4.77318	4.79002	4.78971	4.81908	4.75059	4.76464	4.80135	4.82392	4.77771	4.76918	4.80027	4.77279	4.825	4.80438
	6.75	4.76977	4.79118	4.77536	4.79908	4.78764	4.8302	4.78802	4.80364	4.80109	4.80592	4.7964	4.7775	4.83417	4.80409	4.81865	4.82339	4.79758	4.77964	4.80105	4.74482
	6.78125	4.7925	4.78012	4.81214	4.77291	4.76773	4.83896	4.77784	4.78558	4.81417	4.79869	4.77485	4.77021	4.81628	4.8182	4.78454	4.80559	4.78577	4.76962	4.80186	4.80966
	6.8125	4.78624	4.7519	4.80943	4.83117	4.79611	4.82843	4.77765	4.77494	4.76142	4.78788	4.76409	4.76271	4.7949	4.78991	4.80689	4.78445	4.82331	4.78082	4.79965	4.79827
	6.84375	4.79988	4.80829	4.75374	4.80533	4.79126	4.84103	4.78309	4.7687	4.80324	4.81162	4.78582	4.77364	4.74653	4.74872	4.77329	4.79855	4.79799	4.78412	4.83637	4.78943
	6.875	4.76699	4.78403	4.80532	4.79459	4.76409	4.783	4.77673	4.80925	4.74293	4.80209	4.80782	4.76806	4.82025	4.80586	4.78994	4.80329	4.82038	4.8206	4.83959	4.78594
	6.90625	4.81241	4.83428	4.81605	4.81491	4.80461	4.82325	4.74486	4.76179	4.83822	4.80431	4.77014	4.79132	4.78436	4.79761	4.79525	4.78223	4.80845	4.76168	4.79716	4.76205
	6.9375	4.74983	4.75949	4.78251	4.78317	4.78442	4.79418	4.8064	4.78622	4.78574	4.81175	4.78919	4.77719	4.80438	4.81986	4.79595	4.79955	4.76873	4.72529	4.77809	4.79406
	6.96875	4.78055	4.78412	4.78504	4.78995	4.80838	4.79761	4.80882	4.84183	4.81152	4.79543	4.78295	4.76089	4.79771	4.76061	4.79187	4.80837	4.81594	4.81565	4.8089	4.78556
	7	4.77626	4.81608	4.76331	4.82077	4.78713	4.8293	4.729	4.78475	4.79852	4.7935	4.81081	4.76804	4.81152	4.7885	4.80885	4.81144	4.81289	4.7678	4.79541	4.80411
	7.03125	4.79616	4.78041	4.8077	4.82065	4.74876	4.82115	4.7793	4.75057	4.77404	4.8122	4.79336	4.80923	4.81275	4.77826	4.7647	4.81166	4.80283	4.76719	4.82601	4.76049
	7.0625	4.79175	4.77137	4.79992	4.7786	4.76803	4.79876	4.78031	4.78426	4.76701	4.79626	4.76157	4.77553	4.78844	4.80969	4.80283	4.78806	4.79381	4.80316	4.81188	4.7691
	7.09375	4.79239	4.81842	4.80368	4.79384	4.79332	4.779	4.76055	4.78337	4.80768	4.81006	4.7805	4.74298	4.79134	4.80958	4.78005	4.78468	4.80249	4.77413	4.80044	4.77003
	7.125	4.78741	4.76108	4.78244	4.79495	4.78793	4.8025	4.76976	4.79912	4.82531	4.82272	4.75236	4.77848	4.79281	4.81241	4.7825	4.78497	4.78626	4.75892	4.81562	4.76587
	7.15625	4.78643	4.80281	4.77931	4.8124	4.79197	4.81437	4.78666	4.7722	4.79141	4.81281	4.74849	4.78515	4.81088	4.7943	4.80994	4.7725	4.80927	4.77307	4.79601	4.82581
	7.1875	4.78035	4.83091	4.82573	4.80634	4.76576	4.82135	4.77908	4.79104	4.77612	4.83256	4.81132	4.76456	4.8139	4.76094	4.80828	4.81502	4.81013	4.8036	4.77017	4.77544
	7.21875	4.79756	4.78798	4.76508	4.81029	4.781	4.80672	4.78043	4.76959	4.80962	4.78972	4.80614	4.80738	4.80977	4.79303	4.79735	4.82117	4.80365	4.79094	4.85376	4.7742
	7.25	4.78546	4.77637	4.81251	4.80169	4.76703	4.80863	4.76588	4.8078	4.78808	4.79276	4.78141	4.76352	4.813	4.78279	4.81352	4.80638	4.77982	4.74159	4.79624	4.80673
	7.28125	4.80157	4.7963	4.79622	4.77928	4.80004	4.83761	4.78455	4.79724	4.79451	4.81274	4.77937	4.75918	4.80603	4.79351	4.76995	4.79197	4.83154	4.75137	4.81736	4.78587
	7.3125	4.75029	4.78359	4.79007	4.80844	4.78693	4.8104	4.78103	4.7791	4.79083	4.78797	4.79769	4.79711	4.82538	4.8249	4.80616	4.79237	4.81527	4.81252	4.82098	4.79042
	7.34375	4.79963	4.78449	4.81593	4.82603	4.79151	4.79821	4.79947	4.79919	4.80245	4.83134	4.79352	4.80285	4.78759	4.80169	4.75627	4.82479	4.78523	4.80445	4.82327	4.79457
	7.375	4.80146	4.77102	4.79196	4.79883	4.80374	4.81465	4.77293	4.76931	4.80879	4.81925	4.80013	4.76865	4.80169	4.77626	4.78111	4.81524	4.82097	4.80085	4.82891	4.78646
	7.40625	4.76623	4.83965	4.78862	4.8081	4.77136	4.80697	4.7746	4.79152	4.78368	4.81551	4.75858	4.77391	4.82931	4.82664	4.81605	4.78224	4.8294	4.80863	4.81079	4.81084
	7.4375	4.78147	4.75941	4.77667	4.79799	4.78458	4.83205	4.79638	4.78761	4.79427	4.80496	4.79294	4.7784	4.7933	4.8113	4.8017	4.80944	4.81007	4.76098	4.79637	4.76616
	7.46875	4.79369	4.78884	4.78958	4.82077	4.81555	4.8128	4.7608	4.77363	4.79387	4.81417	4.78357	4.79398	4.82512	4.80557	4.83217	4.81873	4.80858	4.82109	4.83406	4.78841
	7.5	4.80128	4.80394	4.79315	4.78608	4.79309	4.81672	4.7952	4.82321	4.81743	4.7729	4.79931	4.82583	4.83299	4.80094	4.82047	4.79385	4.80691	4.75843	4.82664	4.83048
	7.53125	4.7919	4.79643	4.77608	4.81217	4.75775	4.82008	4.76924	4.79996	4.81596	4.82811	4.76341	4.76156	4.82809	4.80527	4.79608	4.82772	4.82989	4.76068	4.77991	4.75987
	7.5625	4.78883	4.79518	4.86387	4.79447	4.80994	4.79492	4.80721	4.79465	4.76413	4.80392	4.79598	4.7595	4.80288	4.81758	4.77843	4.76867	4.79052	4.79251	4.84796	4.81905
	7.59375	4.79591	4.78923	4.78796	4.82539	4.79256	4.84704	4.7623	4.7941	4.78516	4.82521	4.80127	4.75746	4.79253	4.82503	4.80037	4.81473	4.83465	4.77989	4.84049	4.75051
	7.625	4.77055	4.79653	4.79734	4.79687	4.77505	4.80807	4.81312	4.79528	4.80747	4.76596	4.78588	4.79417	4.83124	4.76482	4.84127	4.84795	4.81504	4.77175	4.81424	4.84004
	7.65625	4.80264	4.81039	4.78401	4.78471	4.78554	4.81724	4.76115	4.77637	4.80022	4.84767	4.78345	4.80745	4.78576	4.77302	4.74645	4.79231	4.81938	4.79218	4.82135	4.78282
	7.6875	4.80357	4.77396	4.79152	4.82046	4.77173	4.82514	4.76866	4.76115	4.78673	4.77543	4.77376	4.77049	4.82907	4.82887	4.81272	4.79295	4.80084	4.79685	4.81133	4.78769
	7.71875	4.78999	4.79404	4.78931	4.78123	4.80944	4.82294	4.78926	4.77243	4.81115	4.81647	4.78109	4.74665	4.82448	4.81809	4.83879	4.80709	4.84273	4.76372	4.80458	4.8061
	7.75	4.77298	4.80801	4.78474	4.82842	4.7739	4.80352	4.80598	4.8079	4.8173	4.81247	4.77385	4.77184	4.7984	4.77686	4.81135	4.79026	4.81497	4.79953	4.8619	4.77741
	7.78125	4.8078	4.77715	4.794	4.81618	4.79811	4.8359	4.7648	4.80119	4.78312	4.83188	4.81937	4.81272	4.81396	4.79988	4.8011	4.82259	4.80588	4.76651	4.80356	4.7987
	7.8125	4.77863	4.77464	4.85877	4.8185	4.7708	4.79881	4.78064	4.79729	4.7825	4.78769	4.7781	4.77907	4.80564	4.82457	4.75771	4.8182	4.76852	4.81401	4.82217	4.79985
	7.84375	4.77812	4.81505	4.80809	4.84184	4.76556	4.78161	4.75281	4.75608	4.79812	4.79013	4.79537	4.77217	4.83453	4.76201	4.79236	4.8003	4.87006	4.7871	4.82994	4.77991
	7.875	4.83064	4.80683	4.76097	4.77755	4.80539	4.81802	4.76512	4.80072	4.78318	4.83497	4.7946	4.7835	4.82463	4.81333	4.80543	4.82107	4.81784	4.76757	4.82917	4.82066
	7.90625	4.77364	4.76542	4.78934	4.80778	4.78458	4.81861	4.79541	4.77851	4.81006	4.79894	4.78156	4.77429	4.81282	4.8111	4.84439	4.8126	4.78667	4.78175	4.80304	4.75972
	7.9375	4.81297	4.82253	4.80196	4.79443	4.81622	4.80614	4.78273	4.82916	4.82702	4.82076	4.7682	4.79744	4.77711	4.81679	4.76581	4.79029	4.7947	4.79291	4.81648	4.8001
	7.96875	4.80118	4.76863	4.80171	4.78961	4.79634	4.8188	4.77725	4.7419	4.80354	4.77794	4.80778	4.75917	4.8577	4.79002	4.77243	4.82722	4.83556	4.80619	4.81915	4.79234
	8	4.76469	4.78411	4.8025	4.83135	4.73999	4.83041	4.79673	4.81177	4.76364	4.83027	4.77584	4.79479	4.78468	4.81633	4.79172	4.80824	4.81831	4.78321	4.80786	4.82006

## Sheet: Figure 1d
Figure 1d		individual cANNs
		1	2	3	4	5	6	7	8	9	10	11	12	13	14	15	16	17	18	19	20
# of laps	0	0.00140595	0.00135892	0.00130774	0.00149965	0.00167615	0.00168477	0.00461397	0.0016281	0.00152474	0.00141293	0.00132819	0.00401901	0.00102003	0.000640731	0.00226558	0.00148652	0.00101492	0.00113421	0.00208024	0.00217399
	0.03125	0.189786	0.176235	0.19995	0.176769	0.17884	0.186981	0.18669	0.177292	0.189543	0.177061	0.151958	0.183562	0.184334	0.190501	0.121803	0.15727	0.172733	0.187752	0.179731	0.123013
	0.0625	0.194392	0.198953	0.183912	0.193856	0.191142	0.197855	0.198972	0.207355	0.198056	0.202263	0.197006	0.19117	0.199298	0.194974	0.19419	0.196789	0.197569	0.205929	0.193643	0.192784
	0.09375	0.212685	0.211588	0.217284	0.213981	0.216992	0.211071	0.205095	0.219618	0.22324	0.210501	0.21999	0.220652	0.219904	0.235076	0.219085	0.211158	0.220806	0.222274	0.225023	0.213103
	0.125	0.234197	0.234555	0.233291	0.243113	0.231739	0.244146	0.240932	0.237987	0.248295	0.234479	0.254847	0.257497	0.255375	0.259695	0.249575	0.255974	0.254371	0.257931	0.25367	0.247311
	0.15625	0.247067	0.257117	0.254029	0.261022	0.252556	0.238849	0.253076	0.264758	0.268092	0.256432	0.273564	0.282652	0.274993	0.284329	0.278226	0.274792	0.273083	0.284369	0.281986	0.278269
	0.1875	0.257311	0.261854	0.26756	0.264062	0.262114	0.269419	0.261544	0.268472	0.273625	0.258696	0.294662	0.298426	0.285897	0.294091	0.288251	0.290866	0.289716	0.28594	0.288614	0.287141
	0.21875	0.270209	0.279032	0.274902	0.27742	0.26629	0.275885	0.270615	0.276413	0.273253	0.272826	0.297678	0.298891	0.301348	0.29808	0.299183	0.296426	0.302727	0.303585	0.299891	0.298182
	0.25	0.287852	0.278508	0.284575	0.274362	0.272383	0.282647	0.283794	0.281901	0.285013	0.283752	0.298615	0.305751	0.306341	0.304947	0.30842	0.308901	0.303845	0.306357	0.294733	0.307483
	0.28125	0.283433	0.28091	0.284587	0.279611	0.283179	0.286799	0.28642	0.284652	0.283083	0.287607	0.312224	0.314461	0.304806	0.310649	0.313618	0.307806	0.312902	0.310571	0.314524	0.310358
	0.3125	0.287346	0.287291	0.285768	0.291514	0.281365	0.285082	0.283837	0.287369	0.289589	0.288553	0.3145	0.319304	0.313106	0.311894	0.311815	0.310838	0.310964	0.322147	0.310515	0.310421
	0.34375	0.291663	0.291771	0.289966	0.293694	0.289123	0.294633	0.291919	0.291943	0.292267	0.295302	0.317895	0.321179	0.314981	0.319635	0.31476	0.318887	0.319486	0.323219	0.309862	0.317997
	0.375	0.29742	0.292499	0.292041	0.294287	0.284105	0.292221	0.283521	0.299651	0.301475	0.294876	0.319753	0.31973	0.322006	0.322927	0.325621	0.318509	0.318698	0.322699	0.316855	0.317225
	0.40625	0.297891	0.29485	0.30096	0.293013	0.285178	0.295987	0.293724	0.30809	0.30231	0.303107	0.322872	0.324723	0.325558	0.320186	0.321163	0.320691	0.325195	0.327204	0.323982	0.323636
	0.4375	0.297875	0.29833	0.303354	0.298551	0.288149	0.302383	0.291242	0.303447	0.310857	0.299516	0.32955	0.331787	0.327117	0.326062	0.323809	0.33011	0.323927	0.327849	0.321525	0.320289
	0.46875	0.306083	0.294241	0.301411	0.30745	0.295864	0.306413	0.306247	0.305184	0.3042	0.305165	0.327282	0.331945	0.326337	0.32981	0.328991	0.322667	0.33415	0.330881	0.325849	0.329818
	0.5	0.30602	0.294769	0.304937	0.304301	0.301442	0.302863	0.298083	0.310034	0.315042	0.312182	0.32766	0.33415	0.332346	0.332165	0.331015	0.327046	0.328235	0.342025	0.329897	0.33011
	0.53125	0.304347	0.299063	0.305104	0.297798	0.299058	0.309268	0.30157	0.314481	0.312966	0.311639	0.332291	0.343333	0.330015	0.332992	0.334567	0.333402	0.337835	0.335851	0.328913	0.331409
	0.5625	0.310756	0.303533	0.318064	0.317921	0.298426	0.311505	0.308419	0.312503	0.308522	0.310987	0.33719	0.331126	0.333866	0.33122	0.334922	0.324479	0.33352	0.338032	0.336229	0.330614
	0.59375	0.310337	0.299078	0.309263	0.313573	0.295227	0.311321	0.306898	0.318662	0.315503	0.316908	0.337757	0.333283	0.334725	0.33537	0.331078	0.336418	0.341608	0.33745	0.33793	0.338781
	0.625	0.313056	0.306295	0.317892	0.315801	0.300038	0.310488	0.306523	0.320054	0.32179	0.313372	0.335307	0.339592	0.337615	0.334024	0.339308	0.331551	0.338859	0.340679	0.336473	0.331007
	0.65625	0.321124	0.309134	0.315188	0.318899	0.305664	0.326267	0.305874	0.31749	0.321799	0.316291	0.341915	0.33904	0.338552	0.334181	0.337426	0.338836	0.341931	0.345018	0.337678	0.341954
	0.6875	0.315954	0.310692	0.314544	0.314733	0.302873	0.318306	0.31031	0.326931	0.320039	0.314928	0.341529	0.348168	0.341387	0.335418	0.337142	0.337741	0.336221	0.342222	0.335567	0.335646
	0.71875	0.316308	0.311257	0.321552	0.317426	0.310573	0.323968	0.311981	0.322588	0.322659	0.324742	0.33982	0.341214	0.332457	0.344742	0.333882	0.335938	0.340836	0.340679	0.336071	0.341001
	0.75	0.321196	0.310224	0.328544	0.326062	0.309496	0.313903	0.311547	0.330679	0.323265	0.326768	0.345097	0.34438	0.339631	0.341324	0.342844	0.339237	0.343908	0.342994	0.337182	0.342545
	0.78125	0.318229	0.305853	0.323235	0.328733	0.309014	0.327063	0.316453	0.326648	0.328909	0.32462	0.339781	0.345939	0.33767	0.341427	0.335874	0.340222	0.344152	0.349672	0.342805	0.334677
	0.8125	0.324064	0.316671	0.326269	0.320564	0.311003	0.323018	0.327429	0.327385	0.332143	0.323572	0.344018	0.349452	0.344356	0.340395	0.345853	0.344097	0.343923	0.345632	0.342238	0.34119
	0.84375	0.333666	0.320236	0.330539	0.329891	0.310306	0.328727	0.31663	0.334688	0.329695	0.329454	0.340954	0.339072	0.345868	0.348121	0.35035	0.340647	0.346105	0.355697	0.343317	0.345585
	0.875	0.329618	0.322315	0.328066	0.327535	0.31281	0.333354	0.321768	0.330263	0.32984	0.330962	0.347444	0.340458	0.343403	0.348735	0.347514	0.340064	0.341175	0.352397	0.344278	0.344939
	0.90625	0.328371	0.323762	0.329853	0.328611	0.31232	0.328648	0.322594	0.336032	0.333435	0.328779	0.345435	0.351681	0.341718	0.344837	0.350381	0.345049	0.352618	0.350602	0.343592	0.343443
	0.9375	0.33345	0.319572	0.33053	0.324513	0.310031	0.329618	0.327056	0.335035	0.326638	0.33271	0.347798	0.351594	0.345443	0.345695	0.349633	0.344923	0.345546	0.345105	0.343277	0.349507
	0.96875	0.339049	0.318094	0.336587	0.336918	0.316728	0.338536	0.321736	0.331213	0.333577	0.328954	0.349491	0.347577	0.346892	0.34627	0.344223	0.350932	0.347617	0.356563	0.343978	0.343986
	1	0.333356	0.326497	0.323292	0.328054	0.316352	0.335945	0.330264	0.332996	0.334648	0.328794	0.351539	0.348105	0.344624	0.343813	0.347176	0.34942	0.349901	0.353106	0.350925	0.344199
	1.03125	0.334771	0.326635	0.331988	0.330887	0.313081	0.332508	0.326005	0.334215	0.33709	0.328738	0.349389	0.347514	0.346341	0.343537	0.349515	0.351515	0.356351	0.35083	0.345861	0.347727
	1.0625	0.339584	0.325507	0.329354	0.337745	0.316389	0.328777	0.328304	0.333072	0.335152	0.336817	0.34757	0.350838	0.352303	0.353012	0.347916	0.344727	0.348381	0.349554	0.349688	0.348901
	1.09375	0.328944	0.325399	0.338467	0.340984	0.318054	0.335065	0.3282	0.332523	0.336085	0.328504	0.34512	0.354138	0.352405	0.349216	0.346136	0.346113	0.343466	0.356926	0.342569	0.34575
	1.125	0.340986	0.321542	0.33261	0.333475	0.32184	0.335052	0.328955	0.339412	0.338337	0.3377	0.343986	0.35068	0.352862	0.351224	0.350673	0.348767	0.357981	0.348491	0.344884	0.353012
	1.15625	0.332059	0.328558	0.337643	0.337062	0.322442	0.330887	0.332417	0.33757	0.334857	0.332039	0.348546	0.346577	0.343514	0.349145	0.348664	0.346514	0.346758	0.351665	0.349562	0.344679
	1.1875	0.337952	0.32552	0.334631	0.335529	0.322501	0.330328	0.336971	0.328968	0.333488	0.332029	0.353957	0.353547	0.348263	0.34883	0.352224	0.35298	0.348255	0.354689	0.348515	0.348586
	1.21875	0.336721	0.330161	0.341125	0.339289	0.32181	0.332912	0.330921	0.333787	0.338429	0.342612	0.353941	0.35628	0.352161	0.352657	0.355855	0.355358	0.347184	0.361588	0.352775	0.349231
	1.25	0.33644	0.341872	0.3335	0.33744	0.322114	0.338358	0.339414	0.336178	0.344059	0.333941	0.348326	0.349609	0.342616	0.349972	0.354366	0.350106	0.355918	0.356233	0.346262	0.351224
	1.28125	0.342508	0.332783	0.335083	0.336977	0.323277	0.335693	0.336328	0.334703	0.336814	0.339301	0.349342	0.35602	0.351744	0.352437	0.351216	0.347231	0.350948	0.354878	0.356422	0.348389
	1.3125	0.338957	0.335972	0.342212	0.337696	0.324866	0.33605	0.338172	0.331236	0.330016	0.340674	0.35094	0.351216	0.352964	0.348397	0.349168	0.350641	0.354839	0.354201	0.349476	0.347711
	1.34375	0.337897	0.326698	0.335286	0.335646	0.330294	0.335587	0.337172	0.336957	0.337404	0.336375	0.34701	0.35272	0.346231	0.351397	0.350428	0.357406	0.352972	0.356091	0.348066	0.351956
	1.375	0.335723	0.331878	0.338109	0.342373	0.327885	0.335849	0.336599	0.3403	0.333988	0.333001	0.352933	0.35576	0.344947	0.350956	0.350507	0.351547	0.355398	0.356437	0.353224	0.349696
	1.40625	0.335108	0.332301	0.342549	0.336748	0.331002	0.335198	0.340104	0.337318	0.333206	0.337264	0.354185	0.356264	0.355075	0.35187	0.350208	0.348538	0.34753	0.35005	0.354941	0.353547
	1.4375	0.335414	0.338816	0.33779	0.335931	0.329671	0.337254	0.338069	0.328617	0.340122	0.338833	0.35157	0.351578	0.352019	0.348617	0.353831	0.350176	0.351948	0.357918	0.351752	0.349003
	1.46875	0.332638	0.336499	0.336381	0.338958	0.324755	0.337432	0.341921	0.329854	0.337515	0.33881	0.360352	0.356327	0.350799	0.349917	0.35765	0.354075	0.361706	0.353476	0.353366	0.346136
	1.5	0.340542	0.340085	0.338025	0.337983	0.330616	0.333589	0.339413	0.340396	0.334696	0.335864	0.351822	0.352618	0.34883	0.3545	0.350806	0.345223	0.355256	0.357193	0.347121	0.352586
	1.53125	0.340651	0.342072	0.3377	0.338229	0.33605	0.344351	0.342998	0.33484	0.338007	0.339646	0.355154	0.355823	0.350767	0.355626	0.348798	0.357548	0.348609	0.355878	0.356839	0.35602
	1.5625	0.340493	0.340862	0.341619	0.342311	0.324631	0.340505	0.337334	0.337025	0.337528	0.334666	0.350688	0.353161	0.357753	0.354807	0.353279	0.355414	0.352122	0.359438	0.34916	0.351712
	1.59375	0.338332	0.335126	0.337754	0.340553	0.336052	0.329411	0.335475	0.337897	0.338995	0.341009	0.351192	0.357887	0.355768	0.351917	0.349034	0.353854	0.359084	0.357249	0.354996	0.354406
	1.625	0.339359	0.334246	0.348977	0.344198	0.329466	0.345427	0.34792	0.332521	0.333319	0.337175	0.355154	0.357375	0.355729	0.349657	0.355114	0.348964	0.351948	0.358398	0.351074	0.355398
	1.65625	0.33883	0.335849	0.335811	0.33994	0.331305	0.33983	0.342602	0.342872	0.345144	0.34099	0.353374	0.35235	0.353358	0.353894	0.352326	0.353689	0.356634	0.357847	0.349617	0.362478
	1.6875	0.337473	0.337024	0.340341	0.346382	0.332729	0.33805	0.341613	0.343488	0.337633	0.339334	0.353193	0.355729	0.348916	0.349082	0.355374	0.357965	0.353114	0.36273	0.355209	0.34957
	1.71875	0.344342	0.341785	0.338902	0.337773	0.342045	0.342021	0.339726	0.344207	0.336126	0.336067	0.353547	0.355949	0.355177	0.353996	0.351476	0.350232	0.352256	0.36195	0.356721	0.352689
	1.75	0.347488	0.340178	0.340403	0.342655	0.338315	0.339477	0.348146	0.348885	0.342604	0.336703	0.34879	0.356162	0.355469	0.350436	0.354303	0.350153	0.358981	0.354878	0.355532	0.352697
	1.78125	0.343674	0.340637	0.335582	0.34388	0.338469	0.342479	0.337939	0.345626	0.337335	0.337068	0.357973	0.361131	0.353012	0.356626	0.353941	0.350822	0.361541	0.35198	0.349279	0.35261
	1.8125	0.340576	0.339746	0.33932	0.339913	0.333532	0.343558	0.34137	0.335882	0.340939	0.343256	0.360352	0.353208	0.353681	0.352783	0.358178	0.365282	0.354571	0.367188	0.355319	0.355548
	1.84375	0.345168	0.336204	0.340092	0.341442	0.336678	0.340094	0.348065	0.351277	0.344695	0.345778	0.360005	0.354862	0.359761	0.34831	0.358501	0.353177	0.359052	0.358698	0.356847	0.353579
	1.875	0.343704	0.347066	0.345949	0.338851	0.340948	0.336073	0.348208	0.341169	0.344333	0.347054	0.355232	0.359454	0.355177	0.351941	0.35261	0.356004	0.353169	0.360107	0.353996	0.354815
	1.90625	0.33819	0.339212	0.341053	0.342134	0.339051	0.341501	0.344986	0.346892	0.346644	0.343234	0.357619	0.355343	0.359084	0.356548	0.35161	0.353917	0.353208	0.360698	0.358572	0.354681
	1.9375	0.336169	0.33973	0.338907	0.341693	0.339719	0.344156	0.347853	0.346075	0.344959	0.343502	0.358099	0.358028	0.356485	0.356831	0.357627	0.35435	0.354634	0.361777	0.357052	0.351948
	1.96875	0.344638	0.343005	0.349761	0.340365	0.337044	0.339465	0.341744	0.345611	0.342797	0.349495	0.35643	0.359241	0.35487	0.358209	0.350917	0.356036	0.356138	0.358769	0.356855	0.360493
	2	0.349971	0.341138	0.352673	0.3411	0.341881	0.344502	0.351569	0.341244	0.343975	0.346121	0.3578	0.356028	0.357863	0.352996	0.359517	0.355106	0.353894	0.355099	0.354587	0.35035
	2.03125	0.346184	0.342581	0.348375	0.349239	0.340695	0.345029	0.351226	0.346873	0.341205	0.348635	0.360509	0.360651	0.35676	0.352011	0.354681	0.352153	0.356902	0.358643	0.359627	0.357138
	2.0625	0.343825	0.339287	0.352742	0.349203	0.338293	0.344646	0.352293	0.356335	0.352878	0.346823	0.358438	0.359036	0.35613	0.359367	0.354374	0.360722	0.358406	0.360934	0.35984	0.35309
	2.09375	0.342692	0.340929	0.345449	0.353544	0.340021	0.341177	0.349071	0.353309	0.353512	0.345311	0.356981	0.359241	0.359296	0.357682	0.360478	0.354421	0.353224	0.365581	0.353287	0.357548
	2.125	0.34048	0.344473	0.352788	0.347659	0.336808	0.346837	0.347434	0.356825	0.348154	0.345343	0.363525	0.356918	0.35728	0.353618	0.355162	0.35376	0.358942	0.360824	0.359895	0.358918
	2.15625	0.349584	0.345081	0.347278	0.346534	0.350913	0.339264	0.347893	0.351677	0.348216	0.349607	0.358721	0.357485	0.360257	0.352775	0.349546	0.355154	0.360186	0.359674	0.35739	0.358154
	2.1875	0.34259	0.353506	0.351125	0.347986	0.34882	0.341324	0.348278	0.35139	0.348017	0.349281	0.355303	0.357146	0.360147	0.354406	0.354839	0.355839	0.357674	0.364707	0.358847	0.356201
	2.21875	0.346898	0.343085	0.343327	0.353789	0.34762	0.34283	0.353859	0.3549	0.348784	0.352242	0.358784	0.356674	0.359375	0.353114	0.350287	0.357485	0.365479	0.359202	0.355855	0.361675
	2.25	0.346461	0.346345	0.341397	0.348015	0.343531	0.338594	0.354606	0.352472	0.352317	0.350352	0.360604	0.36373	0.360698	0.362226	0.357414	0.36295	0.350192	0.360367	0.355776	0.358131
	2.28125	0.346609	0.351141	0.352551	0.3463	0.34969	0.346409	0.348337	0.35273	0.347698	0.35354	0.358422	0.359785	0.354161	0.356311	0.359091	0.353216	0.358973	0.362769	0.359525	0.357957
	2.3125	0.349777	0.347644	0.348787	0.353567	0.352366	0.349561	0.351923	0.357636	0.348609	0.353887	0.355492	0.360863	0.361367	0.34994	0.358272	0.356666	0.353232	0.367321	0.358154	0.35487
	2.34375	0.344931	0.342391	0.350881	0.350104	0.347674	0.347323	0.350631	0.353291	0.354152	0.351787	0.362139	0.362116	0.356461	0.361375	0.358989	0.362005	0.360651	0.357564	0.354256	0.357965
	2.375	0.348934	0.34921	0.346989	0.34931	0.350547	0.345359	0.347313	0.349605	0.353524	0.351624	0.366006	0.364746	0.357572	0.358359	0.35502	0.358855	0.362116	0.360399	0.362336	0.359501
	2.40625	0.349081	0.35352	0.348983	0.354919	0.349668	0.345103	0.35005	0.357298	0.355032	0.35574	0.359265	0.359225	0.363872	0.360564	0.3568	0.356737	0.365416	0.365061	0.363636	0.363447
	2.4375	0.348881	0.347864	0.355839	0.348767	0.351273	0.351108	0.358083	0.355378	0.356741	0.358414	0.362809	0.360139	0.358406	0.358729	0.35828	0.361234	0.365589	0.367251	0.356193	0.361809
	2.46875	0.339647	0.35171	0.358232	0.3529	0.344447	0.349662	0.350751	0.357985	0.356497	0.347829	0.358611	0.363045	0.357887	0.362966	0.364203	0.359422	0.360296	0.362738	0.360013	0.351051
	2.5	0.343619	0.350755	0.35487	0.353858	0.347046	0.347745	0.35924	0.356959	0.351856	0.356256	0.36451	0.36362	0.359887	0.35817	0.35528	0.359611	0.359603	0.35895	0.360737	0.361927
	2.53125	0.348229	0.347245	0.352376	0.356243	0.348026	0.353059	0.35425	0.354567	0.355985	0.355884	0.36473	0.368731	0.363147	0.361942	0.349924	0.362376	0.358824	0.364825	0.360462	0.356658
	2.5625	0.348355	0.350023	0.361557	0.348669	0.350563	0.349466	0.363193	0.356266	0.358635	0.351114	0.361974	0.37044	0.363069	0.360966	0.357272	0.361974	0.362202	0.364754	0.359296	0.354681
	2.59375	0.345254	0.34971	0.354959	0.360493	0.347797	0.351523	0.355418	0.357507	0.346922	0.356355	0.357784	0.360982	0.357375	0.363675	0.358249	0.360525	0.360107	0.371558	0.361777	0.357831
	2.625	0.346896	0.349458	0.350944	0.355876	0.350592	0.350615	0.35553	0.356249	0.35401	0.355901	0.359816	0.360021	0.365085	0.367778	0.356808	0.361021	0.361785	0.367384	0.357603	0.362313
	2.65625	0.344951	0.350879	0.35285	0.352391	0.354173	0.348714	0.355032	0.351454	0.353968	0.359206	0.361612	0.360722	0.358674	0.361005	0.366613	0.358414	0.360611	0.359966	0.360556	0.361793
	2.6875	0.354923	0.353102	0.357071	0.354766	0.351253	0.353115	0.357908	0.362	0.361005	0.361092	0.366361	0.367337	0.362612	0.367605	0.362943	0.364746	0.360769	0.370936	0.359714	0.360415
	2.71875	0.357142	0.356085	0.355164	0.359151	0.349092	0.34742	0.361645	0.355738	0.351161	0.348741	0.364384	0.363179	0.368763	0.35928	0.360281	0.360446	0.362895	0.36625	0.357351	0.357138
	2.75	0.354952	0.355805	0.350244	0.364063	0.352208	0.350204	0.358631	0.356146	0.361123	0.353648	0.359879	0.360706	0.357288	0.358099	0.354012	0.361895	0.371724	0.368085	0.362344	0.362454
	2.78125	0.354914	0.3564	0.354295	0.354959	0.34892	0.354333	0.360586	0.358621	0.352364	0.357516	0.364266	0.364352	0.367471	0.362793	0.3641	0.362691	0.36377	0.361265	0.355626	0.361612
	2.8125	0.347857	0.357164	0.356475	0.352596	0.350322	0.35072	0.358753	0.355221	0.352765	0.36283	0.359989	0.367668	0.363982	0.358469	0.358942	0.363951	0.361675	0.369574	0.362998	0.365794
	2.84375	0.35161	0.35616	0.360489	0.361072	0.351963	0.348588	0.354514	0.362663	0.361326	0.352142	0.369148	0.365108	0.361257	0.362336	0.357682	0.365266	0.369849	0.368684	0.364518	0.361021
	2.875	0.349499	0.360332	0.355949	0.352793	0.351941	0.346235	0.358133	0.357166	0.359966	0.353868	0.360517	0.366274	0.362391	0.362202	0.368133	0.358587	0.365809	0.366794	0.36414	0.368778
	2.90625	0.351226	0.355502	0.361883	0.358389	0.352992	0.350176	0.359863	0.346879	0.354581	0.35326	0.3631	0.365274	0.3621	0.364762	0.359761	0.361864	0.369999	0.365053	0.355485	0.365463
	2.9375	0.355704	0.361541	0.360373	0.353844	0.35192	0.354646	0.366193	0.364469	0.356048	0.355299	0.36766	0.363801	0.367384	0.363462	0.365463	0.358666	0.363163	0.369912	0.366376	0.358217
	2.96875	0.35196	0.354345	0.360129	0.361673	0.35503	0.352322	0.368954	0.371111	0.357463	0.360883	0.370542	0.366691	0.365699	0.365975	0.367069	0.361761	0.368046	0.367991	0.361675	0.363636
	3	0.351856	0.362088	0.363049	0.358493	0.350269	0.344374	0.368812	0.363547	0.361505	0.355504	0.368014	0.373149	0.365731	0.364124	0.359855	0.360304	0.363423	0.372023	0.360753	0.364415
	3.03125	0.354345	0.352145	0.353683	0.360131	0.360257	0.353508	0.358954	0.356526	0.350982	0.358798	0.368684	0.364541	0.370369	0.365731	0.366376	0.368692	0.363825	0.366266	0.363116	0.36577
	3.0625	0.349877	0.358859	0.360273	0.356627	0.35856	0.346605	0.362539	0.361052	0.354624	0.353947	0.37059	0.369235	0.365242	0.366872	0.361816	0.358296	0.364203	0.373433	0.358887	0.363864
	3.09375	0.354323	0.359907	0.361062	0.354022	0.351683	0.352169	0.358652	0.366676	0.353174	0.35486	0.362982	0.368526	0.364628	0.368818	0.359674	0.366731	0.365463	0.375599	0.366124	0.364636
	3.125	0.353955	0.357071	0.354274	0.354465	0.351748	0.343201	0.361551	0.358359	0.353283	0.36134	0.360651	0.367684	0.358123	0.367589	0.366061	0.360257	0.369196	0.361982	0.361289	0.365274
	3.15625	0.355122	0.360863	0.358079	0.356745	0.354332	0.348877	0.35777	0.359548	0.357983	0.358125	0.36577	0.36966	0.361423	0.361564	0.368668	0.360942	0.361399	0.369377	0.361832	0.361352
	3.1875	0.351671	0.355593	0.359503	0.357353	0.359009	0.346282	0.36172	0.355505	0.350651	0.350602	0.364998	0.363636	0.365203	0.356768	0.359588	0.363006	0.368975	0.367644	0.362273	0.36503
	3.21875	0.347995	0.3573	0.354177	0.352261	0.352702	0.34515	0.35754	0.360129	0.358276	0.354602	0.36236	0.363588	0.361604	0.367432	0.362171	0.366691	0.362935	0.361746	0.358753	0.362328
	3.25	0.343456	0.354362	0.350015	0.348747	0.344907	0.355053	0.361763	0.364561	0.353372	0.361661	0.358658	0.364155	0.360013	0.363171	0.356634	0.363919	0.360989	0.369794	0.358619	0.364423
	3.28125	0.360974	0.35679	0.356727	0.355177	0.353132	0.347667	0.364913	0.360499	0.357004	0.3573	0.36473	0.366077	0.360887	0.361178	0.358965	0.358572	0.363848	0.364163	0.359855	0.360139
	3.3125	0.354602	0.355587	0.363894	0.353102	0.356315	0.350932	0.357865	0.360723	0.354841	0.351925	0.36017	0.366731	0.366715	0.364116	0.360312	0.365707	0.360722	0.368298	0.357926	0.360021
	3.34375	0.352807	0.362296	0.360397	0.362655	0.352436	0.352956	0.363336	0.360523	0.361137	0.356603	0.361667	0.366502	0.363084	0.36147	0.369716	0.360359	0.366809	0.364951	0.362439	0.367447
	3.375	0.352616	0.358072	0.360328	0.356235	0.354441	0.350543	0.362273	0.362084	0.356138	0.364715	0.364628	0.366022	0.366581	0.361746	0.363179	0.363439	0.363313	0.370377	0.36184	0.360643
	3.40625	0.358141	0.366703	0.355416	0.360401	0.362769	0.355884	0.365146	0.355815	0.362919	0.361462	0.36729	0.362368	0.361509	0.365518	0.362368	0.368479	0.364974	0.36933	0.362998	0.366644
	3.4375	0.358097	0.359466	0.362494	0.361232	0.360163	0.355756	0.3578	0.363927	0.358286	0.354283	0.363281	0.371495	0.363683	0.370464	0.361588	0.366022	0.362439	0.363179	0.364407	0.364974
	3.46875	0.353224	0.357785	0.362823	0.35248	0.355105	0.352317	0.368517	0.366311	0.362309	0.362271	0.36462	0.36744	0.365305	0.357516	0.362257	0.366912	0.359761	0.363061	0.360548	0.360722
	3.5	0.354973	0.361267	0.36361	0.357605	0.352878	0.355693	0.366004	0.358454	0.360489	0.359253	0.368952	0.36069	0.364486	0.363581	0.364809	0.361454	0.369542	0.365392	0.360816	0.360942
	3.53125	0.360241	0.357471	0.361911	0.356481	0.356768	0.356278	0.360512	0.365669	0.35892	0.361511	0.368164	0.370763	0.365305	0.369952	0.363313	0.363455	0.364384	0.366888	0.361462	0.363651
	3.5625	0.360968	0.357509	0.359107	0.361948	0.357802	0.35638	0.360119	0.357906	0.364915	0.360194	0.364841	0.371267	0.368739	0.362903	0.365085	0.362509	0.366802	0.369834	0.364943	0.365408
	3.59375	0.362322	0.363118	0.366701	0.362561	0.363092	0.356223	0.36486	0.363825	0.356891	0.36297	0.363565	0.366487	0.362596	0.365612	0.355996	0.368558	0.363376	0.369314	0.362013	0.363006
	3.625	0.358662	0.361454	0.36436	0.361343	0.361247	0.356091	0.364693	0.365336	0.364004	0.357361	0.366305	0.366904	0.362163	0.369164	0.36336	0.362147	0.366573	0.370818	0.363478	0.358855
	3.65625	0.356874	0.36451	0.369247	0.362588	0.358882	0.35687	0.360984	0.364327	0.353614	0.360426	0.366975	0.370936	0.363982	0.366203	0.361769	0.365266	0.367014	0.367597	0.362194	0.364667
	3.6875	0.359418	0.359188	0.363126	0.360665	0.361167	0.359761	0.368479	0.364593	0.366741	0.364136	0.368203	0.367928	0.364675	0.366219	0.363557	0.362966	0.365479	0.3687	0.3641	0.363927
	3.71875	0.361655	0.35831	0.359481	0.36033	0.356561	0.353546	0.365228	0.362517	0.364693	0.361023	0.368747	0.36677	0.372244	0.366699	0.361045	0.365959	0.362706	0.373126	0.360155	0.369826
	3.75	0.360184	0.362403	0.3588	0.361017	0.364433	0.357832	0.362368	0.361704	0.364496	0.360042	0.367251	0.368613	0.366416	0.366573	0.363896	0.368534	0.364337	0.369219	0.366565	0.365108
	3.78125	0.364634	0.361685	0.360468	0.362602	0.361393	0.352823	0.373909	0.363045	0.36816	0.360562	0.371732	0.366345	0.365077	0.366762	0.363013	0.362974	0.362714	0.365912	0.364274	0.363754
	3.8125	0.361742	0.368223	0.367152	0.366626	0.356853	0.358566	0.367225	0.370088	0.360897	0.362905	0.365368	0.368007	0.364085	0.361549	0.366817	0.367298	0.368755	0.371614	0.36162	0.370188
	3.84375	0.358979	0.366894	0.367516	0.357058	0.365305	0.351604	0.367835	0.362937	0.366654	0.359727	0.366195	0.368952	0.368408	0.366636	0.361785	0.369511	0.36907	0.368022	0.36451	0.363722
	3.875	0.35882	0.365502	0.360633	0.364581	0.364671	0.35956	0.365904	0.362376	0.359111	0.35831	0.369393	0.371511	0.368274	0.363187	0.361974	0.367211	0.365715	0.373063	0.363431	0.362344
	3.90625	0.364313	0.364329	0.362531	0.362421	0.360157	0.357621	0.367325	0.363073	0.36295	0.366046	0.36666	0.36677	0.370393	0.371826	0.373409	0.367124	0.367999	0.367912	0.367188	0.36729
	3.9375	0.365872	0.361582	0.370503	0.359848	0.363222	0.350903	0.369026	0.369859	0.364279	0.36083	0.373244	0.373819	0.367392	0.367684	0.362234	0.370338	0.363919	0.368487	0.3641	0.36477
	3.96875	0.365829	0.363336	0.362307	0.36034	0.357296	0.362391	0.368611	0.367168	0.371017	0.364033	0.364581	0.366676	0.366557	0.366699	0.365439	0.364092	0.367888	0.375929	0.369235	0.36714
	4	0.35954	0.358656	0.364848	0.36652	0.362687	0.359885	0.365518	0.364167	0.369867	0.358138	0.373386	0.36959	0.367479	0.36603	0.362817	0.369763	0.367747	0.370739	0.361588	0.361171
	4.03125	0.362598	0.368967	0.36514	0.365146	0.363368	0.360001	0.365065	0.370127	0.364398	0.359755	0.371212	0.374394	0.367463	0.367258	0.365778	0.363478	0.36184	0.373622	0.367235	0.364321
	4.0625	0.366648	0.368643	0.365112	0.35903	0.363758	0.358572	0.375742	0.362996	0.364453	0.357572	0.365912	0.372637	0.37033	0.368668	0.36881	0.365683	0.375819	0.369393	0.366447	0.371873
	4.09375	0.363412	0.368904	0.361635	0.360285	0.361606	0.362248	0.374185	0.373191	0.367772	0.36194	0.371173	0.364171	0.371566	0.37092	0.364431	0.363911	0.366203	0.372433	0.363683	0.367306
	4.125	0.361112	0.364785	0.362064	0.359653	0.363939	0.362403	0.366945	0.360588	0.363277	0.361214	0.363903	0.375441	0.364061	0.366447	0.362785	0.360895	0.36996	0.370125	0.369337	0.362557
	4.15625	0.359599	0.361198	0.364744	0.364484	0.368467	0.35426	0.376266	0.365201	0.36624	0.363382	0.369369	0.369456	0.370306	0.368062	0.369676	0.365549	0.369912	0.369054	0.364447	0.362612
	4.1875	0.366756	0.368997	0.364124	0.361318	0.362933	0.358676	0.371208	0.365041	0.367207	0.364303	0.369062	0.367794	0.367329	0.369605	0.370298	0.367597	0.360643	0.372614	0.367951	0.367912
	4.21875	0.367837	0.369647	0.367186	0.361539	0.362447	0.362624	0.366949	0.368343	0.371056	0.355561	0.363943	0.375339	0.365227	0.368038	0.361935	0.363329	0.375992	0.370613	0.363951	0.361399
	4.25	0.366869	0.364667	0.36665	0.357957	0.365234	0.36377	0.369637	0.361787	0.367999	0.36766	0.366557	0.366337	0.372165	0.366731	0.365195	0.370472	0.367069	0.367447	0.367069	0.363565
	4.28125	0.366105	0.361289	0.364817	0.368022	0.372375	0.357812	0.3683	0.366459	0.368702	0.366918	0.36866	0.370889	0.363801	0.368574	0.367605	0.366298	0.36132	0.372362	0.365353	0.362415
	4.3125	0.367489	0.36221	0.363456	0.361474	0.362159	0.352258	0.370216	0.362506	0.366057	0.361459	0.366361	0.366195	0.365108	0.365904	0.36336	0.364998	0.367794	0.372015	0.362675	0.367699
	4.34375	0.370233	0.36769	0.361576	0.363608	0.363955	0.362082	0.372681	0.372116	0.367609	0.362383	0.371535	0.369865	0.367849	0.365195	0.364746	0.372803	0.366502	0.366928	0.365526	0.364809
	4.375	0.365353	0.371235	0.365205	0.363976	0.361809	0.367733	0.373803	0.365412	0.367414	0.367812	0.364085	0.365179	0.373834	0.364919	0.365416	0.369243	0.358879	0.368345	0.36866	0.361068
	4.40625	0.365455	0.366402	0.364725	0.36436	0.366914	0.356481	0.371464	0.365762	0.363731	0.362444	0.371889	0.366235	0.364486	0.365337	0.370991	0.362336	0.367471	0.367896	0.363069	0.368526
	4.4375	0.366559	0.363555	0.364632	0.365119	0.363	0.359786	0.370044	0.367784	0.370113	0.366217	0.369243	0.377906	0.364974	0.367432	0.364384	0.364864	0.37389	0.367479	0.366809	0.369133
	4.46875	0.36691	0.366181	0.365923	0.365522	0.370188	0.364051	0.366955	0.365112	0.359387	0.361868	0.375354	0.363462	0.373645	0.365841	0.374205	0.365833	0.366109	0.375165	0.363817	0.36692
	4.5	0.370436	0.36828	0.370397	0.365998	0.366562	0.366111	0.372271	0.367032	0.372551	0.364585	0.365731	0.369723	0.364628	0.363636	0.363596	0.372803	0.36577	0.372535	0.364841	0.364234
	4.53125	0.362826	0.365656	0.36313	0.364634	0.37131	0.360468	0.375858	0.369546	0.373011	0.365099	0.369093	0.372818	0.368952	0.368802	0.368046	0.363982	0.366644	0.364069	0.365817	0.362817
	4.5625	0.371358	0.369072	0.369481	0.368349	0.367371	0.3627	0.371068	0.367394	0.363543	0.364445	0.367999	0.375	0.368794	0.366825	0.363439	0.366723	0.36792	0.369519	0.371039	0.367983
	4.59375	0.370767	0.362799	0.368885	0.366622	0.360836	0.360249	0.365884	0.364726	0.362821	0.370836	0.368471	0.367219	0.370243	0.362557	0.365825	0.36477	0.363407	0.371582	0.362809	0.366101
	4.625	0.371929	0.375096	0.366644	0.368203	0.366219	0.369196	0.372338	0.366012	0.364783	0.363293	0.37022	0.376559	0.360194	0.372771	0.365211	0.364872	0.36147	0.372149	0.368227	0.364352
	4.65625	0.367008	0.367004	0.368249	0.364279	0.374909	0.356664	0.372431	0.364726	0.367184	0.361812	0.372188	0.369196	0.370928	0.365085	0.369267	0.373047	0.366361	0.368826	0.367321	0.365723
	4.6875	0.367404	0.366344	0.368741	0.362586	0.365451	0.363894	0.376	0.368587	0.371316	0.366932	0.369361	0.372606	0.369322	0.368306	0.365211	0.367825	0.375221	0.37111	0.370731	0.369834
	4.71875	0.370641	0.362163	0.361462	0.368896	0.366046	0.356701	0.364776	0.365567	0.36591	0.372316	0.371684	0.368306	0.370393	0.37111	0.369834	0.361816	0.368353	0.368133	0.369826	0.362982
	4.75	0.369615	0.364822	0.371401	0.370682	0.373368	0.357969	0.373187	0.367042	0.371143	0.366774	0.372661	0.372299	0.367692	0.3717	0.36121	0.373417	0.368833	0.371905	0.368314	0.371228
	4.78125	0.365703	0.370619	0.368601	0.368426	0.369971	0.365171	0.369883	0.369156	0.365951	0.371267	0.369196	0.370086	0.368786	0.365872	0.369747	0.370109	0.367353	0.374835	0.364384	0.372141
	4.8125	0.374462	0.370613	0.368259	0.362939	0.362943	0.359119	0.372777	0.371263	0.364573	0.361776	0.370125	0.376677	0.370472	0.367534	0.366573	0.362824	0.36877	0.368455	0.363714	0.366912
	4.84375	0.362921	0.373389	0.372714	0.366289	0.365195	0.367075	0.369871	0.360393	0.368684	0.363493	0.371661	0.369716	0.361927	0.370913	0.368495	0.366652	0.371417	0.370133	0.369637	0.359761
	4.875	0.368105	0.364409	0.36993	0.367469	0.368887	0.365587	0.367059	0.367648	0.373332	0.36698	0.367849	0.371409	0.372669	0.369038	0.36807	0.369534	0.366392	0.371629	0.364305	0.375803
	4.90625	0.374559	0.3707	0.367981	0.369647	0.367436	0.364988	0.376833	0.369926	0.36537	0.362474	0.371551	0.375496	0.371842	0.362061	0.369613	0.370535	0.372606	0.371456	0.3664	0.3727
	4.9375	0.36807	0.372362	0.37083	0.366849	0.372919	0.36247	0.378603	0.370928	0.369052	0.366634	0.370133	0.369527	0.372488	0.370377	0.368479	0.368211	0.367101	0.377969	0.364069	0.364203
	4.96875	0.371956	0.366808	0.368335	0.372047	0.365339	0.366329	0.374138	0.365969	0.373842	0.36817	0.371873	0.377095	0.374236	0.37118	0.363423	0.367353	0.37956	0.370661	0.369826	0.371425
	5	0.374888	0.369678	0.367294	0.366512	0.368497	0.364748	0.373872	0.366142	0.366989	0.372771	0.369369	0.368605	0.370251	0.367865	0.371086	0.374142	0.36499	0.37248	0.372755	0.369889
	5.03125	0.373391	0.368129	0.370011	0.371639	0.365116	0.359927	0.370078	0.372049	0.367782	0.3697	0.375307	0.370007	0.370873	0.369062	0.36514	0.371039	0.370125	0.370204	0.368188	0.36499
	5.0625	0.368497	0.370298	0.368739	0.365423	0.374886	0.367384	0.371795	0.368026	0.370952	0.358686	0.367518	0.369779	0.364187	0.370621	0.369385	0.367392	0.374063	0.37626	0.367503	0.368455
	5.09375	0.368225	0.37058	0.371332	0.367321	0.373397	0.36792	0.372027	0.369361	0.367967	0.368345	0.370393	0.371354	0.375417	0.371062	0.36777	0.368337	0.368085	0.36981	0.367361	0.366416
	5.125	0.368706	0.368572	0.371671	0.368591	0.366126	0.362628	0.369777	0.367711	0.369071	0.365238	0.368526	0.371755	0.369975	0.372401	0.366833	0.367873	0.367613	0.372039	0.369511	0.373803
	5.15625	0.369694	0.367251	0.364547	0.362523	0.369605	0.367772	0.374396	0.364409	0.364152	0.362458	0.377938	0.37133	0.366242	0.365124	0.369345	0.37055	0.365715	0.376213	0.365061	0.364124
	5.1875	0.374338	0.364841	0.371234	0.36093	0.365746	0.363595	0.371294	0.370259	0.368578	0.36908	0.372882	0.371236	0.368763	0.369637	0.365211	0.372748	0.372425	0.371724	0.365967	0.36451
	5.21875	0.368341	0.373175	0.371253	0.367239	0.366422	0.369538	0.375061	0.371021	0.370558	0.363896	0.370204	0.368668	0.368392	0.368983	0.370361	0.36351	0.368542	0.372968	0.365983	0.368778
	5.25	0.37538	0.367319	0.369206	0.365731	0.367483	0.363754	0.377148	0.367542	0.366662	0.362076	0.375181	0.373496	0.364148	0.368007	0.367526	0.366085	0.370401	0.366565	0.373157	0.361738
	5.28125	0.364789	0.363976	0.366268	0.364153	0.373285	0.3679	0.372289	0.365073	0.371783	0.363614	0.36907	0.365762	0.36692	0.367188	0.364478	0.370164	0.368164	0.373055	0.357406	0.372488
	5.3125	0.367447	0.368682	0.37207	0.367229	0.368127	0.366229	0.367735	0.37312	0.367493	0.363497	0.368109	0.373827	0.366392	0.366628	0.372133	0.369471	0.369605	0.369148	0.368125	0.368684
	5.34375	0.371539	0.37248	0.371722	0.363636	0.369024	0.362277	0.370627	0.360708	0.368767	0.36234	0.369597	0.372645	0.367243	0.366872	0.361856	0.367463	0.366361	0.369054	0.36384	0.36614
	5.375	0.369842	0.369916	0.36449	0.369527	0.370403	0.370645	0.367468	0.365342	0.368574	0.367544	0.372834	0.366274	0.369983	0.37237	0.364486	0.363179	0.366518	0.37174	0.368432	0.371952
	5.40625	0.371663	0.36704	0.369727	0.365543	0.365748	0.362088	0.378359	0.368251	0.369682	0.364163	0.369345	0.36996	0.368755	0.370227	0.366715	0.370897	0.371755	0.368014	0.367802	0.362092
	5.4375	0.371801	0.367095	0.371251	0.364216	0.369211	0.362135	0.374929	0.373972	0.364161	0.368526	0.371543	0.374543	0.37133	0.374819	0.37092	0.371015	0.365959	0.370078	0.365652	0.367794
	5.46875	0.365955	0.365673	0.36766	0.364244	0.375402	0.364644	0.373254	0.367323	0.365998	0.367506	0.368495	0.370251	0.363076	0.361974	0.363336	0.367337	0.368101	0.369007	0.366991	0.364738
	5.5	0.3731	0.372412	0.374006	0.372133	0.366015	0.366886	0.374447	0.367859	0.3711	0.364457	0.371929	0.369172	0.372519	0.368266	0.374315	0.363218	0.368928	0.369873	0.364848	0.368479
	5.53125	0.369467	0.37234	0.371779	0.368623	0.372088	0.365524	0.375679	0.368308	0.371174	0.371759	0.364313	0.369731	0.365975	0.368282	0.365368	0.366912	0.36792	0.370826	0.366644	0.365518
	5.5625	0.370105	0.364396	0.36473	0.363795	0.371312	0.360395	0.368375	0.369456	0.365842	0.365709	0.371212	0.368944	0.368841	0.366242	0.368904	0.371787	0.366392	0.370999	0.369983	0.369597
	5.59375	0.375435	0.36604	0.369044	0.363829	0.365309	0.367682	0.369668	0.363878	0.362884	0.363976	0.371259	0.371173	0.36907	0.371551	0.36629	0.367967	0.366967	0.370322	0.36477	0.363187
	5.625	0.373496	0.374049	0.374057	0.369635	0.368694	0.367252	0.370416	0.364128	0.371438	0.36872	0.370133	0.374898	0.371889	0.368692	0.369267	0.361493	0.36877	0.369912	0.370314	0.366061
	5.65625	0.366773	0.368023	0.367963	0.364522	0.375408	0.362342	0.37766	0.377134	0.377392	0.365542	0.369306	0.372015	0.370306	0.366305	0.370235	0.367251	0.369842	0.374118	0.362265	0.370629
	5.6875	0.370214	0.368804	0.374295	0.373354	0.370716	0.365398	0.371856	0.368477	0.363988	0.365673	0.366368	0.373842	0.36777	0.366156	0.364856	0.369566	0.369133	0.375189	0.368196	0.369282
	5.71875	0.371576	0.376677	0.370808	0.364618	0.366772	0.363626	0.372616	0.372352	0.377967	0.366928	0.371125	0.378701	0.370519	0.364022	0.364856	0.369274	0.370432	0.368007	0.372464	0.365061
	5.75	0.368385	0.366867	0.36857	0.370521	0.368176	0.365228	0.373899	0.367977	0.36641	0.365059	0.369637	0.36625	0.366329	0.370952	0.371094	0.367124	0.369739	0.370338	0.365691	0.36614
	5.78125	0.37182	0.372204	0.370338	0.369765	0.374234	0.366528	0.37169	0.370834	0.366124	0.369962	0.372708	0.363919	0.372527	0.37148	0.365731	0.367865	0.361966	0.369479	0.369046	0.369456
	5.8125	0.370141	0.367591	0.372246	0.369814	0.373336	0.371017	0.371751	0.36693	0.366278	0.369895	0.370692	0.3697	0.365093	0.366565	0.371842	0.367321	0.369093	0.374701	0.362368	0.370046
	5.84375	0.375752	0.372366	0.369989	0.369247	0.369916	0.365347	0.373504	0.368351	0.370629	0.369334	0.375386	0.376268	0.374772	0.368952	0.367006	0.37007	0.36777	0.368542	0.365353	0.367676
	5.875	0.368593	0.370131	0.370491	0.365922	0.367823	0.36974	0.370279	0.366794	0.367579	0.366217	0.369164	0.370731	0.369093	0.367802	0.366187	0.363486	0.375047	0.372543	0.370259	0.36655
	5.90625	0.371869	0.369495	0.370399	0.37232	0.373317	0.364533	0.368229	0.367613	0.368442	0.367873	0.36703	0.374464	0.364463	0.36955	0.362864	0.37159	0.362817	0.368046	0.367306	0.367471
	5.9375	0.370617	0.369261	0.372846	0.368345	0.369065	0.369651	0.375738	0.372492	0.368723	0.373143	0.370306	0.374299	0.368763	0.369471	0.369007	0.368605	0.36996	0.366849	0.367849	0.369038
	5.96875	0.369389	0.367347	0.37235	0.373929	0.371438	0.369223	0.369718	0.366869	0.365853	0.369383	0.370007	0.365841	0.369314	0.369393	0.365864	0.368755	0.371968	0.375181	0.369865	0.366258
	6	0.368633	0.367774	0.368282	0.369629	0.373116	0.370783	0.37072	0.371371	0.369985	0.368235	0.372748	0.371425	0.369093	0.36755	0.369716	0.365502	0.371275	0.374756	0.37207	0.373512
	6.03125	0.38067	0.376851	0.370155	0.365703	0.367595	0.368337	0.378318	0.367314	0.37122	0.377376	0.369889	0.371929	0.373212	0.372031	0.365738	0.367195	0.367573	0.373449	0.370243	0.366865
	6.0625	0.371533	0.368377	0.371031	0.368138	0.367833	0.363718	0.372381	0.371344	0.372246	0.364222	0.366038	0.371763	0.369495	0.371566	0.371086	0.368385	0.368353	0.372535	0.373551	0.366219
	6.09375	0.368241	0.368158	0.36857	0.364297	0.365963	0.362196	0.377652	0.371605	0.370458	0.363907	0.373551	0.378591	0.368495	0.369668	0.367235	0.370999	0.370708	0.372488	0.367046	0.365801
	6.125	0.373805	0.374567	0.371716	0.368192	0.371649	0.368961	0.376122	0.36663	0.364122	0.373009	0.371795	0.367046	0.369337	0.366817	0.370086	0.370251	0.368219	0.372196	0.369471	0.369928
	6.15625	0.372856	0.369462	0.368794	0.371535	0.374539	0.367743	0.364971	0.36827	0.372639	0.371147	0.369204	0.368912	0.36966	0.365486	0.367802	0.36844	0.371818	0.369684	0.371511	0.363462
	6.1875	0.375561	0.368223	0.371369	0.372155	0.370869	0.368993	0.375581	0.372055	0.368026	0.367721	0.371826	0.37207	0.371102	0.377875	0.365022	0.371385	0.369763	0.371936	0.370645	0.368857
	6.21875	0.372704	0.361384	0.371141	0.372206	0.372301	0.371856	0.3735	0.366967	0.367583	0.370304	0.369196	0.372858	0.365486	0.366022	0.370101	0.369267	0.370763	0.374551	0.361816	0.36844
	6.25	0.374059	0.370411	0.372494	0.36791	0.372584	0.36462	0.367797	0.369696	0.371086	0.369822	0.373047	0.37274	0.366825	0.367573	0.368865	0.359525	0.369227	0.368432	0.367621	0.369637
	6.28125	0.369076	0.376928	0.370115	0.366748	0.370867	0.367079	0.37501	0.366313	0.3674	0.367774	0.376654	0.370031	0.367739	0.374512	0.370558	0.368841	0.365809	0.367873	0.370731	0.374307
	6.3125	0.374122	0.372795	0.368916	0.367306	0.369499	0.362437	0.375526	0.372507	0.370515	0.363841	0.365762	0.371858	0.370227	0.366888	0.366203	0.362966	0.364699	0.365967	0.362777	0.367353
	6.34375	0.367357	0.371761	0.368292	0.36943	0.375882	0.365024	0.376658	0.372732	0.367524	0.370676	0.369479	0.367975	0.368259	0.36514	0.36284	0.36929	0.369101	0.376071	0.370456	0.365329
	6.375	0.374579	0.371551	0.371927	0.365571	0.363354	0.371411	0.36983	0.370909	0.369849	0.369885	0.371929	0.372433	0.369574	0.367967	0.370566	0.367014	0.369676	0.373567	0.366187	0.365345
	6.40625	0.371986	0.370645	0.371341	0.371951	0.372366	0.36439	0.369946	0.361905	0.367883	0.367229	0.364967	0.365754	0.365416	0.37207	0.36258	0.365345	0.366817	0.36655	0.366392	0.364321
	6.4375	0.374902	0.36399	0.371671	0.371299	0.371226	0.364697	0.372362	0.372318	0.370495	0.365318	0.376158	0.37459	0.372275	0.371787	0.36655	0.365762	0.367156	0.370164	0.36829	0.369881
	6.46875	0.37654	0.372683	0.367957	0.370527	0.370698	0.36515	0.372513	0.368187	0.36846	0.366731	0.368873	0.372259	0.373543	0.367636	0.370393	0.363273	0.364762	0.372346	0.37055	0.365353
	6.5	0.36325	0.367201	0.371169	0.366953	0.371675	0.365768	0.371476	0.371306	0.369895	0.368363	0.371283	0.372897	0.361115	0.365266	0.364573	0.373614	0.376866	0.376835	0.364746	0.364014
	6.53125	0.372516	0.369527	0.369964	0.369345	0.370306	0.365819	0.372909	0.367475	0.369466	0.36742	0.37111	0.36751	0.37374	0.372811	0.363746	0.363321	0.365849	0.37237	0.364951	0.365904
	6.5625	0.377254	0.364908	0.372157	0.370147	0.368963	0.368077	0.374173	0.367802	0.371773	0.371387	0.370346	0.370716	0.366353	0.369204	0.369968	0.368833	0.368826	0.370164	0.368274	0.367841
	6.59375	0.369964	0.370798	0.369442	0.373498	0.367999	0.367327	0.372131	0.371495	0.366552	0.363972	0.368495	0.375063	0.36655	0.367707	0.369093	0.363762	0.365762	0.369779	0.367487	0.367928
	6.625	0.373171	0.365843	0.375368	0.363303	0.371964	0.365425	0.374336	0.37057	0.370222	0.365957	0.368755	0.369267	0.367022	0.368715	0.368747	0.370416	0.372882	0.367243	0.363872	0.367951
	6.65625	0.374128	0.372626	0.368448	0.37359	0.373634	0.368843	0.374172	0.366548	0.368723	0.369847	0.36677	0.367621	0.369054	0.371157	0.364612	0.366274	0.372708	0.370007	0.367384	0.370558
	6.6875	0.372893	0.373289	0.371212	0.365049	0.370753	0.365228	0.370395	0.369225	0.369956	0.36705	0.374984	0.36981	0.367786	0.370314	0.372866	0.366093	0.367117	0.369109	0.375874	0.370881
	6.71875	0.368308	0.369981	0.3751	0.366555	0.371468	0.373823	0.372253	0.36908	0.36981	0.366579	0.37133	0.374709	0.370913	0.365809	0.36866	0.370346	0.365912	0.373008	0.362651	0.363533
	6.75	0.37743	0.367713	0.369426	0.371281	0.36958	0.365571	0.373037	0.364516	0.367861	0.369983	0.37033	0.372086	0.369503	0.365156	0.365549	0.364982	0.368692	0.373645	0.37174	0.370487
	6.78125	0.375431	0.369615	0.367073	0.370602	0.369828	0.364994	0.372001	0.369655	0.362854	0.371907	0.3687	0.372755	0.367534	0.367377	0.365479	0.364998	0.370535	0.370007	0.368511	0.363202
	6.8125	0.369794	0.379066	0.371649	0.363543	0.371551	0.364718	0.371682	0.372511	0.377349	0.366916	0.374527	0.369905	0.367936	0.36881	0.367566	0.36714	0.364675	0.370487	0.363265	0.365927
	6.84375	0.370468	0.366861	0.371761	0.371072	0.368312	0.364366	0.371566	0.369538	0.367428	0.371558	0.369093	0.37389	0.37311	0.37689	0.369653	0.366384	0.367219	0.369597	0.366321	0.364037
	6.875	0.374655	0.370525	0.369899	0.372379	0.374862	0.371566	0.374128	0.366681	0.380111	0.367706	0.364549	0.373488	0.366258	0.370385	0.368463	0.364652	0.369802	0.368164	0.365738	0.36447
	6.90625	0.371905	0.366926	0.367621	0.370416	0.369875	0.366292	0.377154	0.375287	0.365574	0.367481	0.37489	0.367581	0.373598	0.366707	0.366605	0.369464	0.366361	0.370542	0.370338	0.368999
	6.9375	0.377077	0.373011	0.372616	0.365805	0.371588	0.365581	0.372429	0.367743	0.373862	0.370178	0.372606	0.371472	0.367274	0.36599	0.368723	0.365557	0.372637	0.376614	0.36662	0.366014
	6.96875	0.375065	0.370489	0.376099	0.370466	0.364571	0.372314	0.371417	0.366906	0.368702	0.362647	0.36766	0.372433	0.369432	0.371842	0.365746	0.370353	0.365471	0.367794	0.366132	0.368991
	7	0.373273	0.367936	0.372356	0.365553	0.373151	0.363815	0.375601	0.37058	0.371539	0.377973	0.361186	0.374157	0.369865	0.370881	0.369015	0.369527	0.372188	0.369849	0.366109	0.364817
	7.03125	0.369997	0.373261	0.366678	0.368048	0.372555	0.367932	0.370974	0.369997	0.369568	0.37058	0.370188	0.369574	0.368621	0.367558	0.370038	0.36199	0.368518	0.374039	0.366282	0.371614
	7.0625	0.373017	0.371261	0.36866	0.37388	0.373596	0.366845	0.37852	0.370225	0.373116	0.368156	0.37337	0.367211	0.369605	0.36599	0.365282	0.367495	0.366565	0.368125	0.368022	0.367235
	7.09375	0.370332	0.366847	0.369458	0.369901	0.371153	0.373888	0.376853	0.371732	0.368369	0.370761	0.371952	0.369605	0.370692	0.369322	0.370779	0.373425	0.36525	0.37174	0.369345	0.366242
	7.125	0.37173	0.373512	0.370649	0.372405	0.368162	0.368536	0.375632	0.365026	0.368097	0.366266	0.371889	0.368369	0.37174	0.366628	0.37118	0.365715	0.369456	0.372692	0.370361	0.369873
	7.15625	0.374453	0.368221	0.370826	0.368131	0.369857	0.367908	0.371509	0.372622	0.369914	0.367095	0.375551	0.366849	0.370314	0.365297	0.366376	0.373102	0.36892	0.370157	0.366959	0.362021
	7.1875	0.373696	0.367721	0.370822	0.36815	0.374352	0.366979	0.37249	0.369885	0.373336	0.362334	0.364943	0.372614	0.365857	0.372874	0.362958	0.367321	0.367747	0.370086	0.369125	0.368644
	7.21875	0.374287	0.370639	0.375185	0.366665	0.373856	0.367209	0.374025	0.373512	0.367032	0.37224	0.369842	0.373559	0.368251	0.371543	0.364691	0.362084	0.365691	0.372732	0.361383	0.367495
	7.25	0.371832	0.368438	0.367416	0.372393	0.36918	0.367227	0.377268	0.367926	0.371405	0.370869	0.374244	0.369771	0.370235	0.37322	0.36577	0.364297	0.366699	0.375646	0.369393	0.366187
	7.28125	0.367694	0.370413	0.369682	0.374181	0.371373	0.364555	0.372832	0.366365	0.37085	0.367585	0.373346	0.370416	0.368503	0.369125	0.371393	0.36981	0.366384	0.37363	0.365628	0.364589
	7.3125	0.376644	0.375622	0.368877	0.369105	0.370724	0.368359	0.371491	0.366471	0.374594	0.373543	0.365731	0.373575	0.365156	0.36562	0.363809	0.369881	0.36918	0.365864	0.365817	0.369928
	7.34375	0.371598	0.369286	0.368172	0.364071	0.372818	0.370507	0.372521	0.367944	0.372621	0.367523	0.367542	0.367668	0.373504	0.370227	0.374354	0.363486	0.373212	0.367495	0.366337	0.368377
	7.375	0.36728	0.37422	0.367349	0.370377	0.366865	0.366146	0.374986	0.370395	0.36892	0.363638	0.368219	0.370031	0.368637	0.370196	0.367928	0.364982	0.36933	0.370629	0.366888	0.370637
	7.40625	0.374947	0.364846	0.37337	0.369851	0.373797	0.365768	0.372242	0.368652	0.365571	0.369202	0.375945	0.374291	0.370023	0.364234	0.365124	0.37181	0.364856	0.369235	0.367093	0.36377
	7.4375	0.380054	0.370783	0.373612	0.372458	0.369771	0.36586	0.370743	0.367477	0.3674	0.372125	0.368156	0.370661	0.368266	0.369779	0.367857	0.364888	0.367692	0.37259	0.365652	0.366833
	7.46875	0.373208	0.371121	0.375984	0.369615	0.372984	0.369296	0.375035	0.370607	0.372289	0.370511	0.36944	0.371724	0.365573	0.367148	0.360848	0.365156	0.367731	0.366872	0.363494	0.367211
	7.5	0.371139	0.365134	0.368839	0.368335	0.368073	0.367886	0.36691	0.365666	0.367758	0.370562	0.36966	0.367061	0.364329	0.369385	0.366124	0.367463	0.367101	0.373464	0.365313	0.360871
	7.53125	0.372009	0.371332	0.371576	0.368759	0.369631	0.359206	0.375	0.372078	0.367121	0.362728	0.373535	0.370826	0.368684	0.367739	0.368219	0.36499	0.366416	0.371976	0.370149	0.369306
	7.5625	0.369692	0.372763	0.36031	0.373886	0.369664	0.371999	0.371614	0.366557	0.376179	0.370237	0.36959	0.37322	0.370629	0.370637	0.370763	0.370046	0.371125	0.367865	0.367093	0.366211
	7.59375	0.370162	0.372805	0.37143	0.367142	0.372291	0.364992	0.375128	0.373069	0.372905	0.363124	0.369558	0.376945	0.369322	0.363439	0.366093	0.367794	0.366928	0.372818	0.363588	0.375307
	7.625	0.377398	0.370074	0.37398	0.370011	0.370873	0.362785	0.368426	0.366353	0.370785	0.374514	0.371314	0.372763	0.366494	0.377465	0.360856	0.362116	0.368495	0.374937	0.367321	0.362116
	7.65625	0.368832	0.364439	0.370373	0.373183	0.371373	0.366876	0.378575	0.367276	0.367262	0.366128	0.371015	0.361675	0.375118	0.371464	0.374299	0.367321	0.366888	0.369771	0.370991	0.368085
	7.6875	0.372637	0.371962	0.368713	0.368359	0.373628	0.368489	0.373586	0.369267	0.371295	0.371868	0.369779	0.37122	0.364935	0.362754	0.367014	0.368833	0.36718	0.367424	0.366077	0.365794
	7.71875	0.374333	0.367237	0.370539	0.371702	0.368495	0.365108	0.374151	0.368769	0.370724	0.365811	0.371354	0.369582	0.368164	0.366746	0.360296	0.363447	0.362738	0.370117	0.371046	0.36473
	7.75	0.376004	0.371934	0.372332	0.366935	0.371999	0.364955	0.370661	0.369227	0.367268	0.367499	0.373598	0.373638	0.371236	0.371165	0.367747	0.371448	0.365494	0.368227	0.36262	0.369282
	7.78125	0.367583	0.372509	0.368999	0.368812	0.367735	0.365601	0.37425	0.370027	0.370826	0.367737	0.366565	0.367314	0.369251	0.369763	0.369763	0.365038	0.368479	0.375654	0.365715	0.367755
	7.8125	0.37222	0.371667	0.36549	0.36918	0.373429	0.370781	0.372507	0.368144	0.368485	0.371021	0.368597	0.37374	0.368337	0.366526	0.370865	0.365463	0.375134	0.369251	0.36562	0.367298
	7.84375	0.376707	0.37042	0.366177	0.367162	0.371691	0.366674	0.378759	0.373498	0.37029	0.366973	0.367195	0.370818	0.36158	0.375276	0.370377	0.365691	0.361942	0.369834	0.364998	0.370495
	7.875	0.365475	0.368975	0.377077	0.376253	0.368014	0.369062	0.375509	0.366577	0.375665	0.369076	0.372582	0.371535	0.370243	0.367668	0.364455	0.366534	0.370393	0.373102	0.364951	0.361958
	7.90625	0.376975	0.369164	0.371151	0.368767	0.371501	0.367117	0.370899	0.370296	0.372724	0.369897	0.371409	0.370913	0.37022	0.370023	0.361793	0.366471	0.368479	0.372188	0.368314	0.370196
	7.9375	0.370257	0.368278	0.369478	0.372356	0.36928	0.374077	0.374506	0.365038	0.364927	0.368621	0.370653	0.369905	0.371409	0.366345	0.373685	0.368471	0.371283	0.365494	0.366943	0.3674
	7.96875	0.374399	0.374943	0.369373	0.371948	0.368174	0.365423	0.373149	0.372752	0.36969	0.375252	0.367573	0.374331	0.366242	0.367912	0.3687	0.363738	0.368566	0.369881	0.367369	0.370944
	8	0.372415	0.370584	0.369326	0.368022	0.375742	0.365853	0.371835	0.367294	0.377022	0.36452	0.371543	0.366124	0.372078	0.367959	0.366266	0.364226	0.367495	0.370999	0.365872	0.361958

## Sheet: Figure 3c
		PCA components
Mean		1	2	3	4	5	6	7	8	9	10	11	12	13	14	15	16
	S-V	0.0582501	0.42791	0.0363478	0.0622055	0.00587528	0.0202428	0.054734	0.0152689	0.0171905	0.0261061	0.0150813	0.0073144	0.0123927	0.0154177	0.0175943	0.00981239
	V-O	0.177	0.115155	0.023977	0.192377	0.0545567	0.112318	0.022557	0.011319	0.0139717	0.0350699	0.0169535	0.0131787	0.0176489	0.0193648	0.019329	0.0105665
	S-O	0.215472	0.18218	0.086583	0.0794747	0.0429782	0.0105671	0.0196774	0.0104851	0.0202196	0.0120625	0.0192839	0.0204949	0.0234398	0.0248221	0.0169015	0.0151968
	S-V
individual cANNs	1	0.0978236	0.307135	0.17829	0.0738107	0.00132426	0.00209565	0.0703558	0.00332384	0.00346828	0.0215651	0.00336715	0.000430798	0.0107028	0.0056425	0.00233291	0.0248149
	2	0.0544601	0.416524	0.0391153	0.043146	0.0248423	0.00165916	0.0853368	0.00835788	0.012328	0.044037	0.000267678	0.00471111	6.67602e-05	0.0279479	0.000650123	0.00103007
	3	0.0147154	0.358193	0.020846	0.0936542	0.000615903	0.0025193	0.0853384	0.012716	0.00344229	0.044945	0.00782503	0.0102463	0.0172699	0.0303858	0.00143789	0.0390698
	4	0.0141541	0.422836	0.0148512	0.143375	0.00823136	0.0199052	0.0317595	0.000513574	0.00275649	0.0179938	0.00114695	0.00460377	0.00365708	0.00635972	0.0492535	0.0681624
	5	0.0364106	0.303174	0.133841	0.092476	0.00391367	0.00548721	0.0995696	0.0207607	0.000523056	0.0127572	3.57406e-05	0.00329368	2.81821e-05	0.000408867	0.0144895	0.0251413
	6	0.0699412	0.353568	0.0560678	0.114525	0.000567056	5.92049e-06	0.166431	0.0118619	0.0340957	0.0354217	0.00971872	0.0011022	0.00392275	0.0013469	0.0183606	0.000479727
	7	0.04916	0.597199	0.00600556	0.0235508	0.00138545	0.00334519	0.0785727	0.0119934	0.00344683	0.00116617	0.00321854	0.000531	0.00299029	0.0199089	0.0285814	0.00152418
	8	0.0469666	0.355267	0.000177712	0.100592	0.00457511	0.000155882	0.077451	0.00219118	0.00372337	0.036118	0.0668373	0.00325885	0.00478761	0.0091906	3.7228e-05	0.00588556
	9	0.0665965	0.449726	0.00630156	0.159772	0.00140809	0.0126236	0.0487059	0.0152169	0.0338015	0.0185629	0.000104029	0.00115957	0.00217665	0.0179545	0.000239167	0.00560547
	10	0.00239727	0.523732	0.00213533	0.0711744	0.00199426	0.00410147	0.104801	0.0248497	0.000158508	0.0373661	0.0159592	0.000630364	0.00194856	0.001381	0.0321968	0.00779024
	11	0.0466183	0.480798	0.000154249	0.0349207	0.0161752	0.0176629	0.0416004	0.028144	0.00275494	0.0780526	0.0928573	0.018438	0.0310559	0.0186669	0.00326686	0.00138685
	12	0.118967	0.464263	0.00471195	0.0711895	0.00124553	0.0440906	0.0651558	0.00348257	0.0194344	0.0207003	0.0104368	0.00125017	0.0321443	0.0325475	0.0341664	0.00212608
	13	0.0627724	0.539043	4.4763e-05	0.00952652	0.00340914	0.00890198	0.0195457	0.00153074	0.0469678	0.059765	0.00420222	0.00200423	0.0291647	0.0292997	4.73071e-05	0.00923744
	14	0.115935	0.418162	0.0420099	0.0251272	0.00346927	0.000979955	0.0605022	0.0128581	0.0454313	4.05464e-05	0.000931568	0.0191649	0.000235218	0.047699	0.00325952	0.00151946
	15	0.000883978	0.535173	0.00915456	0.000820546	0.014081	0.0587903	0.0011954	0.00172856	0.00462017	6.08513e-06	0.0060705	0.00403516	0.0248884	0.000708867	0.0885154	0.000178421
	16	0.0790709	0.405853	0.00932486	0.033135	0.0232331	0.0175264	0.00156655	0.0169259	0.0350057	0.0161011	0.00308465	0.0429593	0.0354507	0.000513499	0.016031	0.00116272
	17	0.0810464	0.418135	0.0634264	0.057292	0.000104011	0.0193717	0.000533994	0.0740863	0.0583856	0.0450216	0.00660218	0.0111806	0.0245954	0.00353598	0.00574945	6.56317e-07
	18	0.00857068	0.470915	0.0049101	0.0137813	0.0045313	0.0862035	0.0391549	0.000185953	0.00158293	0.0182806	0.029494	0.000177084	0.0214335	0.0500641	0.0032775	1.33116e-05
	19	0.166897	0.393818	0.0369426	0.00588098	0.00225926	0.0966978	0.0112156	0.00362248	0.0275612	0.00455901	0.000856217	0.00756453	0.00100637	0.00154381	0.025336	0.000277318
	20	0.0316155	0.344692	0.0986448	0.0763607	0.000140397	0.00273334	0.00588747	0.0510278	0.00432285	0.00966173	0.0386094	0.00954635	0.00032969	0.0032478	0.0246568	0.000841813
	V-O
individual cANNs	1	0.0260768	0.2252	0.000874337	0.336189	0.0431617	0.11365	0.0526896	0.0309905	3.91137e-05	0.0454271	0.0116644	0.00175996	0.00831839	0.0264441	0.0133321	0.00144618
	2	0.147158	0.163414	0.00235372	0.230914	0.0672861	0.0830559	0.00112869	0.000304952	0.000454047	0.0312943	0.0323416	0.0978609	0.00654798	0.000225341	0.0235408	0.00113723
	3	0.0689773	0.0850266	0.0248865	0.246551	0.0770369	0.132623	0.0581786	0.00139016	0.0483036	0.0263073	0.0625451	0.0173252	0.0239034	0.00536363	0.000890789	0.00569449
	4	0.100084	0.114624	0.0275373	0.216751	0.0973596	0.198025	0.00158466	0.0008231	0.000458662	0.0419347	0.00823178	0.0109985	0.00189757	4.85658e-07	0.0721528	5.32673e-05
	5	0.0608258	0.0893573	3.72059e-05	0.216301	0.0465957	0.250402	0.0201787	0.0568554	0.00116392	0.0596812	0.0220827	0.0116185	0.00226334	0.0572185	1.32201e-05	0.000931836
	6	0.123008	0.0409188	0.0632974	0.366572	0.0859337	0.09413	0.0247573	0.00161418	0.00892141	0.0198929	0.0209614	0.00440488	0.0154925	0.000290334	0.0282177	9.10281e-08
	7	0.135937	0.114141	0.0478053	0.209743	0.0258374	0.026223	0.0750361	0.0108956	0.00939361	3.28763e-05	0.0536691	0.00154466	0.0184678	0.0186694	0.0393263	0.0604204
	8	0.0726034	0.0806922	0.0655368	0.232048	0.134405	0.108377	0.0436683	6.9793e-06	0.0112327	0.0772025	0.00113216	0.00686974	0.000988232	0.00925817	0.0137632	0.0224988
	9	0.0816331	0.0933809	0.0122745	0.328868	0.0176143	0.171641	0.0283433	0.00481614	0.0455091	0.0640048	0.000171486	0.038921	0.000369838	6.8813e-05	0.00204479	0.00388785
	10	0.0919407	0.107844	0.0821196	0.284168	0.00397846	0.119167	0.0413515	0.0376615	0.00158597	0.065703	0.00183066	0.0309417	0.000475363	0.0157014	8.52714e-06	0.00312003
	11	0.228524	0.236942	0.00749596	0.0936801	0.125359	0.0357805	0.00348359	0.0398698	0.000727388	0.00397632	0.0412333	0.00710887	0.0516922	0.00111876	0.0176523	0.0101015
	12	0.428013	0.0353389	0.00348529	0.12509	0.0916864	0.0137982	0.000399277	1.36537e-06	0.0035568	0.0510689	0.00782877	0.000497683	0.0288225	0.00843424	0.00330779	0.0353707
	13	0.130329	0.220108	0.00741303	0.0809575	0.00270584	0.135064	3.26153e-05	0.00384395	0.00791002	0.0883171	0.00586612	0.000141927	0.0797586	0.00236146	0.0286484	4.27484e-05
	14	0.100302	0.217939	0.0181249	0.156499	0.0269691	0.0666343	0.00728808	0.00600363	0.0731518	0.0689962	0.000305046	0.00874701	0.036316	0.00581308	0.0102472	0.0102079
	15	0.304694	0.190922	0.00387487	0.0364728	0.101803	0.110165	0.0532981	0.000101374	0.00128817	0.000692964	0.00176469	0.0147935	0.000747981	0.0191846	0.0639445	0.000271041
	16	0.348758	0.0227598	0.00973746	0.0850156	0.0161636	0.0954246	0.00256872	0.000874473	0.0158893	0.00481474	0.00149042	0.00323974	0.0163006	0.112708	0.0344437	0.0306619
	17	0.0820714	0.163648	0.0541619	0.154166	0.06086	0.134455	6.24038e-07	0.00170391	0.00596388	0.000247184	0.0614563	0.00235639	0.00157869	0.00585136	0.0171982	0.0010129
	18	0.32746	0.0621739	0.00520468	0.139043	0.0225444	0.125086	0.00177788	0.0040925	0.0305554	0.00409809	0.000366948	0.000345664	0.0458018	0.0382722	0.00103922	2.09366e-06
	19	0.3488	0.0213793	0.00466743	0.138592	0.00890966	0.0672978	0.032465	0.0244917	0.013076	0.0325006	4.25849e-06	0.00183759	0.0113249	0.012043	0.0167198	0.0185392
	20	0.33281	0.0173016	0.0386526	0.169917	0.0349237	0.165352	0.00290967	3.93921e-05	0.000253278	0.0152057	0.00412477	0.00226066	0.0019095	0.0482682	8.89552e-05	0.00592998
	S-O
individual cANNs	1	0.229412	0.0345416	0.317719	0.0324997	0.077412	0.00324725	0.0355155	0.0210335	0.00426766	0.00992123	0.0227735	0.00417168	0.00527245	0.0314899	0.0254729	0.00339164
	2	0.216229	0.0608678	0.10385	0.0256222	0.0772997	0.000878612	0.0645088	0.00154346	0.00634467	0.00940673	0.0734965	7.62982e-07	0.0129101	0.0841169	0.0215668	0.0380971
	3	0.172685	0.268579	0.00424994	0.00800801	0.0722258	0.0185	0.0349766	0.0175978	0.0231708	0.000196729	0.00823001	0.0257082	0.0580974	0.0165734	0.00107101	0.0397091
	4	0.323408	0.13492	0.126115	0.00274785	0.0718796	0.0155403	0.0272004	0.00778075	0.00346634	0.0327546	0.00490446	0.0264434	0.0656282	0.00198347	0.00761382	0.0119433
	5	0.215102	0.111165	0.121175	0.025873	0.0488165	0.0447023	0.0107662	0.00424894	0.00184128	0.0302676	0.00782599	0.0069447	0.0876612	0.0017965	0.0237331	0.0462982
	6	0.231797	0.233423	0.00094627	0.00884808	0.0552212	0.00991921	0.0562339	0.00659533	0.00980011	0.00142453	0.0356157	0.0170832	0.00602493	0.0677219	0.0514387	0.00307122
	7	0.319886	0.295968	0.0826346	0.0169692	0.0548988	0.00488066	0.000929018	0.00348181	0.0233458	0.00015071	0.00769392	0.0638779	0.0118859	0.000219899	0.00094447	0.0154053
	8	0.227248	0.184259	0.0348374	0.00884485	0.102713	0.00415022	0.0463768	0.00487707	0.010654	0.0583364	0.0156146	0.00252343	0.00158866	0.0313498	0.00861767	0.035137
	9	0.306857	0.148531	0.0719785	0.0110796	0.0349313	0.000355563	0.0309594	0.0154811	0.0060243	0.0507144	0.00773494	1.35775e-05	0.0442684	0.037116	0.00263618	0.000346301
	10	0.210102	0.312102	0.0866663	0.0446417	0.0203577	1.19191e-05	0.0116112	2.06519e-06	0.00913385	0.000457121	0.0117253	0.00624576	0.0819221	0.017632	0.0411689	0.0288476
	11	0.253309	0.216378	0.00853632	0.0787549	5.35952e-05	0.00474649	0.00740921	0.0160242	0.0198052	0.000833062	0.03106	0.0644796	0.00840488	0.00959993	0.0150591	0.000478411
	12	0.101637	0.212022	0.108357	0.0844473	0.0467542	0.0109398	0.00588437	0.00489051	0.0169396	0.00167148	0.013968	0.0861497	0.00922296	0.00613545	0.0297326	0.00798162
	13	0.316273	0.101405	0.0304669	0.138656	0.00081681	0.0180604	0.00559645	0.00380919	0.0459232	5.38489e-05	0.0402509	0.0137764	0.0196976	0.0515331	0.0131935	0.00149987
	14	0.22364	0.118639	0.101908	0.171428	0.0254453	0.048806	0.00497708	0.00189079	9.24824e-06	0.0163167	0.0256761	0.0306531	5.11084e-05	0.00138896	0.00435957	0.00112745
	15	0.239488	0.2708	0.0127712	0.124593	0.0364592	1.08125e-05	0.0189003	0.000523652	0.0328498	0.00129074	0.000332978	0.0141502	0.0100675	0.015635	0.0389866	0.0201732
	16	0.0799955	0.305925	0.019526	0.185729	0.0306438	0.00479982	0.00597094	0.00296082	0.107322	0.00212156	0.0112963	0.000593156	0.00411151	0.00949152	0.00336166	0.00554261
	17	0.353873	0.108177	0.131005	0.096557	0.0414834	0.0153031	0.000529854	0.041432	0.0118761	0.00110584	0.0011884	0.0184117	0.0139876	0.000473695	2.30854e-10	0.000562879
	18	0.165612	0.218227	0.0725218	0.130625	0.0407638	1.38619e-05	0.00884617	0.0138667	0.0338283	0.0198364	1.88505e-05	0.00383501	1.67258e-06	0.0652768	0.0294159	0.0261224
	19	0.0417061	0.165765	0.167423	0.217303	0.000836467	0.00425358	0.0100925	0.0192035	0.0371824	0.00256233	0.0107305	0.00713434	0.00665919	0.0237508	0.0182336	0.000927924
	20	0.0811768	0.141904	0.128972	0.176267	0.0205519	0.00222239	0.00626278	0.0224592	0.000606732	0.00182759	0.0555406	0.0177013	0.0213318	0.0231578	0.00142332	0.0172728

## Sheet: Figure 3d
S					V					O
	input	Purkinje	Output			input	Purkinje	Output			input	Purkinje	Output
25 percentile	50	95.9	85.5		25 percentile	50	96.8	92.1		25 percentile	50	96	86.1
median	50	95.2	84.9		median	50	96.3	91.1		median	50	95.5	85
75 percentile	50	94.7	84		75 percentile	50	95.8	90.3		75 percentile	50	94.8	83.6
individual ANNs
1	50	95.9	84.1			50	96.2	92.2			50	94.7	86.1
2	50	96.4	85.6			50	96.5	92.3			50	96.5	86.5
3	50	95	85.4			50	96.3	91			50	96.3	86.2
4	50	95.1	84.8			50	95.3	92.3			50	96	86.3
5	50	96.6	85.1			50	95.7	92.7			50	95.9	87.4
6	50	96.5	84.8			50	96.9	91.1			50	96.2	85.3
7	50	95.6	87			50	96.4	90.6			50	95.6	85.5
8	50	95.9	85			50	97.1	92.2			50	96.3	86.9
9	50	96	86			50	95.6	90.3			50	94.3	83.5
10	50	96	85.5			50	96.3	91.4			50	95.2	84.5
11	50	95.2	82.3			50	95.8	90.2			50	95	83
12	50	94.4	84.9			50	97	90.8			50	94.8	83
13	50	94.6	83.6			50	96.7	90.5			50	95.2	83.7
14	50	92.9	82.7			50	94.4	89			50	94.3	83.3
15	50	95.5	82.6			50	96.7	86.4			50	95.8	84
16	50	94.3	85.4			50	94.2	87.6			50	94.6	84.8
17	50	95	83.8			50	96	89.4			50	95.5	83.9
18	50	94.6	85.5			50	97.2	91.5			50	96.1	85.8
19	50	94.8	84.3			50	96.3	92.1			50	95.9	83.5
20	50	94.9	85.8			50	97.2	91.5			50	94.4	85.6
median	50	95.15	84.95			50	96.3	91.05			50	95.55	85.05

## Sheet: Figure 3e
S					V					O
	input	Purkinje	Output			input	Purkinje	Output			input	Purkinje	Output
25 percentile	50	74.0905	71.357		25 percentile	50	94.4849	92.4635		25 percentile	50	77.2847	76.1566
median	50	73.4271	71.0564		median	50	93.8332	91.4868		median	50	76.5931	75.8085
75 percentile	50	72.7215	69.7337		75 percentile	49.9649	93.1306	90.5377		75 percentile	50	74.5804	73.9518
individual ANNs
1	50	73.43	72.3501			49.9574	94.8288	92.4625			50	79.0582	75.9081
2	50	74.0383	71.2931			50.0217	95.018	93.7888			50	75.7412	76.1071
3	50	74.247	71.1843			50	94.4003	92.4667			50	77.6921	74.7022
4	50	73.6428	72.5794			50	94.8868	91.0964			50	78.6112	76.7585
5	50	75.1548	71.2856			49.9268	94.7388	89.5979			50	78.1721	77.5432
6	50	73.4241	71.5489			50	93.1349	91.9099			50	76.6941	76.9959
7	50	73.8114	69.1945			50	95.7466	93.2321			50	78.8021	72.7439
8	50	73.3874	70.96			50	93.8148	92.4939			50	77.1013	76.1228
9	50	73.2757	71.1529			50	94.2791	92.0192			50	77.0967	76.0001
10	50	75.3717	71.1809			49.9609	93.8517	91.9985			50	76.7311	76.2235
11	50	72.0299	68.3311			50	91.3047	86.0829			50	73.1016	76.1343
12	50	73.0748	68.4515			50	93.9488	90.692			50	75.4341	74.3348
13	50.0065	72.019	73.2746			50	91.4809	91.8296			50	70.9982	75.4669
14	49.9756	76.1201	72.2273			49.9399	94.0538	90.6986			50	76.4921	75.709
15	50	73.887	69.8034			49.9062	92.8319	88.3897			50	77.1489	74.4576
16	50	71.9888	69.867			50	93.1177	88.6656			50	74.4915	76.9045
17	50	72.7396	70.4489			50	93.2009	92.5517			50	74.7172	70.4011
18	50	72.462	67.6459			50	92.0624	91.144			50	71.8691	72.467
19	50	74.7527	69.5248			50	93.3249	91.0856			50	72.5793	71.1851
20	50	72.6672	69.9267			49.9662	93.5926	90.0749			50	74.61	72.803
median	50	73.4271	71.0564			50	93.8332	91.4868			50	76.5931	75.8085

## Sheet: Figure 4a
Fig 4a		synaptic weights
	bins	input cell-Purkinje
	-2.50001	1
	-2.45001	1
	-2.40001	2
	-2.35001	2
	-2.30001	2
	-2.25001	3
	-2.20001	5
	-2.15001	2
	-2.10001	10
	-2.05001	7
	-2.00001	14
	-1.95001	15
	-1.90001	19
	-1.85001	31
	-1.80001	32
	-1.75001	41
	-1.70001	61
	-1.65001	88
	-1.60001	99
	-1.55001	159
	-1.50001	194
	-1.45001	247
	-1.40001	371
	-1.35001	528
	-1.30001	601
	-1.25001	840
	-1.20001	1082
	-1.15001	1434
	-1.10001	1791
	-1.05001	2257
	-1.00001	2766
	-0.95001	3423
	-0.90001	4204
	-0.85001	5033
	-0.80001	6057
	-0.75001	7148
	-0.70001	8373
	-0.65001	9838
	-0.60001	11264
	-0.55001	12593
	-0.50001	14323
	-0.45001	15728
	-0.40001	17438
	-0.35001	18932
	-0.30001	20598
	-0.25001	21787
	-0.20001	22978
	-0.15001	23635
	-0.10001	24031
	-0.05001	24933
	-1e-05	25247
	0.04999	24448
	0.09999	23833
	0.14999	23370
	0.19999	22207
	0.24999	20672
	0.29999	19137
	0.34999	17869
	0.39999	16311
	0.44999	14626
	0.49999	13185
	0.54999	11564
	0.59999	9935
	0.64999	8715
	0.69999	7474
	0.74999	6270
	0.79999	5232
	0.84999	4232
	0.89999	3660
	0.94999	2901
	0.99999	2329
	1.04999	1843
	1.09999	1445
	1.14999	1106
	1.19999	835
	1.24999	667
	1.29999	510
	1.34999	396
	1.39999	262
	1.44999	214
	1.49999	162
	1.54999	121
	1.59999	72
	1.64999	64
	1.69999	45
	1.74999	40
	1.79999	30
	1.84999	21
	1.89999	14
	1.94999	7
	1.99999	12
	2.04999	11
	2.09999	4
	2.14999	6
	2.19999	9
	2.24999	0
	2.29999	4
	2.34999	3
	2.39999	0
	2.44999	3

## Sheet: Figure 4b
Fig 4b		synaptic weights	synaptic weights
	bins	input cell-Purkinje	MLI-Purkinje
	-2.50001	0	19
	-2.45001	0	30
	-2.40001	0	28
	-2.35001	0	35
	-2.30001	0	53
	-2.25001	0	73
	-2.20001	0	67
	-2.15001	0	92
	-2.10001	0	102
	-2.05001	0	137
	-2.00001	0	167
	-1.95001	0	188
	-1.90001	0	208
	-1.85001	0	271
	-1.80001	0	310
	-1.75001	0	367
	-1.70001	0	496
	-1.65001	0	566
	-1.60001	0	662
	-1.55001	0	740
	-1.50001	0	941
	-1.45001	0	1085
	-1.40001	0	1266
	-1.35001	0	1524
	-1.30001	0	1840
	-1.25001	0	1973
	-1.20001	0	2464
	-1.15001	0	2859
	-1.10001	0	3395
	-1.05001	0	3910
	-1.00001	0	4702
	-0.95001	0	5513
	-0.90001	0	6490
	-0.85001	0	7713
	-0.80001	0	9196
	-0.75001	0	10546
	-0.70001	0	12542
	-0.65001	0	14830
	-0.60001	0	17508
	-0.55001	0	20295
	-0.50001	0	23808
	-0.45001	0	28071
	-0.40001	0	32086
	-0.35001	0	36785
	-0.30001	0	40984
	-0.25001	0	44394
	-0.20001	0	46883
	-0.15001	0	48920
	-0.10001	0	51433
	-0.05001	0	87515
	-1e-05	200201	0
	0.04999	59822	0
	0.09999	47153	0
	0.14999	39415	0
	0.19999	34079	0
	0.24999	28836	0
	0.29999	24803	0
	0.34999	21330	0
	0.39999	18403	0
	0.44999	16043	0
	0.49999	13686	0
	0.54999	11730	0
	0.59999	10126	0
	0.64999	8669	0
	0.69999	7282	0
	0.74999	6316	0
	0.79999	5364	0
	0.84999	4387	0
	0.89999	3727	0
	0.94999	2994	0
	0.99999	2573	0
	1.04999	1943	0
	1.09999	1626	0
	1.14999	1268	0
	1.19999	1029	0
	1.24999	804	0
	1.29999	635	0
	1.34999	476	0
	1.39999	385	0
	1.44999	287	0
	1.49999	221	0
	1.54999	168	0
	1.59999	117	0
	1.64999	100	0
	1.69999	60	0
	1.74999	44	0
	1.79999	32	0
	1.84999	18	0
	1.89999	10	0
	1.94999	10	0
	1.99999	8	0
	2.04999	3	0
	2.09999	2	0
	2.14999	1	0
	2.19999	2	0
	2.24999	3	0
	2.29999	0	0
	2.34999	0	0
	2.39999	0	0
	2.44999	1	0

## Sheet: Figure 5b
Figure 5b		individual cANNs
		1	2	3	4	5	6	7	8	9	10
# of laps	0	6.66904	6.74656	6.55072	6.82325	6.77203	6.7185	6.71086	6.72151	6.66607	6.77074
	0.03125	4.53605	4.26736	4.11759	4.27313	4.31691	4.29657	4.22098	4.26771	4.39047	4.52313
	0.0625	3.88172	3.92383	3.84877	4.13728	4.10239	3.83387	3.96858	3.97955	3.94678	4.05221
	0.09375	3.73438	3.84455	3.87681	3.88705	3.78952	3.83285	3.94326	3.62032	3.81514	3.88527
	0.125	3.85885	3.71901	3.81103	3.85999	3.72227	3.8305	3.79797	3.68811	3.68218	3.77694
	0.15625	3.81277	3.68199	3.72629	3.73103	3.64315	3.61757	3.69643	3.66829	3.69656	3.65625
	0.1875	3.62307	3.55374	3.62818	3.53039	3.61669	3.5713	3.72003	3.70269	3.70398	3.65134
	0.21875	3.49094	3.38888	3.45001	3.47501	3.6027	3.37406	3.50145	3.61416	3.48109	3.48024
	0.25	3.48392	3.4091	3.47936	3.38801	3.52292	3.52337	3.53849	3.49447	3.54168	3.55226
	0.28125	3.60593	3.62757	3.50502	3.32532	3.53698	3.59675	3.60858	3.58662	3.58589	3.50193
	0.3125	3.60671	3.58521	3.47991	3.54272	3.52504	3.60381	3.39368	3.35041	3.64995	3.49595
	0.34375	3.5082	3.33771	3.48818	3.4916	3.56449	3.4956	3.46599	3.25981	3.48081	3.49508
	0.375	3.43621	3.59244	3.34129	3.62864	3.43382	3.49957	3.28298	3.45718	3.38006	3.38679
	0.40625	3.44046	3.46324	3.48543	3.48527	3.38638	3.2572	3.52518	3.41096	3.40803	3.42215
	0.4375	3.53215	3.31189	3.37978	3.58571	3.55151	3.46812	3.46029	3.37789	3.3766	3.44347
	0.46875	3.35297	3.31127	3.3328	3.46735	3.44846	3.44442	3.37913	3.4317	3.42333	3.47065
	0.5	3.34415	3.42533	3.37259	3.39829	3.38518	3.43061	3.44518	3.2696	3.39352	3.43147
	0.53125	3.4002	3.36905	3.40625	3.41958	3.48679	3.48817	3.356	3.42292	3.33849	3.44046
	0.5625	3.46265	3.48284	3.2651	3.3939	3.40242	3.40136	3.5135	3.3816	3.44392	3.40113
	0.59375	3.54404	3.27577	3.38567	3.35686	3.25985	3.31436	3.40406	3.41849	3.4645	3.49404
	0.625	3.31395	3.46153	3.30347	3.4337	3.45045	3.47061	3.38453	3.34511	3.35559	3.45206
	0.65625	3.40368	3.30696	3.27608	3.32034	3.40071	3.19361	3.48528	3.27851	3.44092	3.38575
	0.6875	3.4852	3.08542	3.39147	3.31827	3.43016	3.3901	3.3392	3.36778	3.31602	3.39442
	0.71875	3.41641	3.42033	3.27394	3.30992	3.46364	3.30769	3.33829	3.23059	3.39658	3.23838
	0.75	3.36254	3.45592	3.39017	3.2947	3.3501	3.44185	3.39578	3.41556	3.18984	3.42799
	0.78125	3.1603	3.4099	3.23369	3.3258	3.44453	3.26734	3.3447	3.25108	3.35646	3.2757
	0.8125	3.33523	3.34776	3.26	3.33354	3.2154	3.32043	3.38515	3.37784	3.38309	3.42616
	0.84375	3.26556	3.21912	3.44877	3.37077	3.22081	3.36099	3.51067	3.35738	3.37837	3.42735
	0.875	3.48761	3.2876	3.273	3.31168	3.3642	3.15569	3.3405	3.40988	3.36019	3.39367
	0.90625	3.26406	3.47087	3.3227	3.36625	3.30258	3.34605	3.47304	3.42993	3.393	3.21062
	0.9375	3.40665	3.31963	3.23725	3.35787	3.37744	3.30765	3.18917	3.15192	3.34906	3.28874
	0.96875	3.34614	3.34581	3.20733	3.41818	3.41447	3.36477	3.27112	3.25161	3.52318	3.31412
	1	3.38401	3.29343	3.32143	3.22585	3.453	3.464	3.33511	3.2321	3.48493	3.29537
	1.03125	3.29405	3.33831	3.27522	3.28244	3.33335	3.31877	3.35744	3.27798	3.45072	3.47167
	1.0625	2.92403	2.84759	2.99997	2.92347	2.87248	2.74194	2.87303	2.83393	2.9396	2.98338
	1.09375	2.71283	2.90035	2.82388	2.77575	2.9564	2.83629	2.80275	2.81345	2.90153	3.02787
	1.125	3.01569	2.96345	2.88178	2.94608	2.91618	2.75647	2.97883	2.68083	2.82622	2.94513
	1.15625	2.95033	2.87517	2.80521	2.88243	2.838	2.89924	2.83731	2.965	2.84769	2.82156
	1.1875	2.88731	2.76689	2.98606	2.86372	2.94506	2.75848	2.8071	2.88799	2.86223	2.9182
	1.21875	2.75157	2.87705	2.87895	2.90614	2.88855	2.97217	2.94445	3.01701	2.83302	2.88808
	1.25	2.86071	2.78951	2.76074	2.89956	2.78434	2.96418	2.83798	2.748	2.83416	2.8956
	1.28125	2.83001	2.93101	2.72505	2.88742	2.78287	2.82611	2.92904	2.83722	2.91337	2.79701
	1.3125	2.83294	2.82326	2.60772	2.89621	2.931	2.71626	2.75288	2.80934	2.8631	2.88303
	1.34375	2.87543	2.99339	2.85285	2.87785	2.9997	2.79059	2.83003	2.85557	2.98757	2.81092
	1.375	2.91148	2.77227	2.87122	2.77168	2.91484	2.87169	2.94517	2.87195	2.85824	2.82823
	1.40625	2.8603	2.93073	2.85331	2.73221	2.86821	2.78253	2.81195	2.71351	2.77903	2.90732
	1.4375	2.7599	2.74295	2.99267	2.80391	2.91846	2.81267	2.86413	2.74985	2.78837	2.80476
	1.46875	2.88727	2.91547	2.72693	2.82801	2.83577	2.73661	2.90992	2.84507	2.8789	2.90083
	1.5	2.73306	2.8644	2.89154	2.73984	2.83481	2.73824	3.13479	2.86396	2.94778	2.89026
	1.53125	2.91388	2.88775	2.82213	2.73798	2.89489	2.86427	2.80376	2.71611	2.82771	2.86478
	1.5625	2.86361	2.81698	2.98266	2.98317	2.87575	2.85457	2.70084	2.8315	2.78903	2.77499
	1.59375	2.82566	2.85232	2.79621	2.80716	2.91802	2.84345	2.74652	2.79665	2.85623	2.78436
	1.625	2.86556	2.76248	2.92471	2.82421	2.78634	2.78416	2.96532	2.91697	2.89269	2.78724
	1.65625	2.89089	2.82619	2.83968	2.85828	2.78783	2.67614	2.80732	2.81105	2.86905	2.87556
	1.6875	2.88216	2.74737	2.84804	2.88545	2.92595	2.80946	2.86379	2.70939	2.78143	2.83461
	1.71875	2.8345	2.79263	2.80956	2.70524	2.8133	2.8405	2.8098	2.81495	2.8126	2.76887
	1.75	2.84421	2.84485	2.78932	2.77367	2.80407	2.70288	2.90132	2.78236	2.76273	2.89256
	1.78125	2.90413	2.8149	2.75258	2.73417	2.93904	2.82362	2.8515	2.80319	2.80444	2.77567
	1.8125	2.90052	2.84529	2.83743	2.81667	2.73258	2.85804	2.8664	2.78221	2.88693	2.86274
	1.84375	2.71795	2.79624	2.76593	2.88448	2.72896	2.77647	2.86145	2.82036	2.89446	2.96225
	1.875	2.772	2.77737	2.72921	2.89941	2.76245	2.87686	2.75591	2.76353	3.01611	2.86726
	1.90625	2.88829	2.7811	2.77042	2.74175	2.80873	2.78119	2.82031	2.8372	2.63525	2.85724
	1.9375	2.887	2.7796	2.76757	2.59889	2.96685	2.93543	2.90392	2.7725	2.78864	2.9128
	1.96875	2.85242	2.8154	2.80284	2.75915	2.85098	2.68588	2.72754	2.9733	2.68126	2.87645
	2	2.79781	2.89389	2.79019	2.78861	2.64672	2.82786	2.8814	2.65812	2.95998	2.81688
	2.03125	2.88258	2.85123	2.64919	2.8545	2.83651	2.94664	2.75444	2.78107	2.82525	2.70952
	2.0625	2.56627	2.61979	2.55448	2.64312	2.60841	2.53926	2.62555	2.51745	2.63998	2.54788
	2.09375	2.66811	2.45856	2.66848	2.46844	2.63375	2.55047	2.5135	2.5771	2.56835	2.56931
	2.125	2.54247	2.50905	2.46835	2.66255	2.55595	2.46953	2.6116	2.4058	2.49865	2.52865
	2.15625	2.50359	2.60807	2.51489	2.46006	2.5574	2.51875	2.54394	2.49666	2.61525	2.56771
	2.1875	2.38581	2.47696	2.31551	2.54174	2.65059	2.39899	2.58216	2.50165	2.53148	2.50687
	2.21875	2.5318	2.60432	2.49887	2.3987	2.5051	2.53286	2.46522	2.54	2.50914	2.54817
	2.25	2.56451	2.61223	2.56004	2.46849	2.55624	2.51582	2.57566	2.57024	2.64452	2.53099
	2.28125	2.54824	2.4379	2.71321	2.46189	2.62631	2.44867	2.55875	2.51196	2.49222	2.67712
	2.3125	2.53643	2.53277	2.57125	2.45864	2.56736	2.60221	2.64602	2.40696	2.56004	2.50848
	2.34375	2.55919	2.49146	2.48365	2.52559	2.46914	2.4696	2.52197	2.52868	2.5521	2.69439
	2.375	2.60246	2.49176	2.46854	2.52024	2.52707	2.57147	2.62642	2.51224	2.50864	2.43455
	2.40625	2.62908	2.48536	2.4053	2.50705	2.5232	2.53919	2.58455	2.50098	2.58038	2.63027
	2.4375	2.57052	2.66588	2.4241	2.60262	2.63576	2.51238	2.55221	2.3953	2.45973	2.53161
	2.46875	2.57547	2.5114	2.46416	2.43986	2.48902	2.53556	2.5355	2.62156	2.48693	2.65198
	2.5	2.49513	2.44199	2.47132	2.56441	2.62685	2.5196	2.41139	2.5273	2.58305	2.53808
	2.53125	2.57988	2.49102	2.60175	2.46486	2.5117	2.53627	2.5898	2.58744	2.58599	2.58217
	2.5625	2.55737	2.45437	2.41425	2.54596	2.49538	2.50367	2.57659	2.48563	2.62055	2.53406
	2.59375	2.48279	2.61259	2.62336	2.50291	2.53066	2.55504	2.63623	2.46377	2.4461	2.53592
	2.625	2.5403	2.4753	2.55357	2.44517	2.67641	2.48087	2.53124	2.60091	2.50844	2.58126
	2.65625	2.57432	2.48954	2.57488	2.4843	2.65047	2.46065	2.67028	2.54356	2.54875	2.58681
	2.6875	2.35071	2.43378	2.5462	2.50698	2.58044	2.60943	2.64894	2.39941	2.58755	2.59964
	2.71875	2.52993	2.45605	2.45788	2.54937	2.53349	2.35129	2.58754	2.51039	2.54767	2.6146
	2.75	2.50497	2.51181	2.46769	2.59001	2.55583	2.49878	2.48607	2.43283	2.51259	2.54444
	2.78125	2.53268	2.46803	2.49817	2.61137	2.57092	2.46702	2.55697	2.50952	2.60279	2.48648
	2.8125	2.53077	2.43249	2.45278	2.41547	2.41902	2.31614	2.50592	2.44668	2.50353	2.44342
	2.84375	2.54572	2.58573	2.46359	2.54843	2.4879	2.47752	2.40252	2.48822	2.55802	2.62245
	2.875	2.58965	2.52961	2.62262	2.53785	2.6026	2.5926	2.60763	2.50635	2.61145	2.57847
	2.90625	2.49325	2.49928	2.52633	2.52858	2.47053	2.5788	2.5598	2.40512	2.51451	2.52372
	2.9375	2.57045	2.51608	2.38954	2.53386	2.4817	2.4892	2.65999	2.46193	2.628	2.47036
	2.96875	2.4421	2.47037	2.47322	2.5285	2.53408	2.5484	2.56009	2.54668	2.48446	2.51426
	3	2.60707	2.43728	2.46793	2.5342	2.53776	2.46411	2.49723	2.48395	2.52388	2.59814
	3.03125	2.53319	2.47271	2.62682	2.45785	2.49761	2.42001	2.62043	2.53301	2.51213	2.49706
	3.0625	2.26429	2.35284	2.29503	2.41977	2.40604	2.33907	2.37167	2.31945	2.43954	2.37217
	3.09375	2.43725	2.39161	2.36991	2.41573	2.36203	2.33306	2.39934	2.45364	2.43785	2.35133
	3.125	2.25665	2.34852	2.34687	2.35566	2.44091	2.29531	2.42658	2.3727	2.46668	2.45814
	3.15625	2.27645	2.46355	2.34898	2.34021	2.38542	2.42439	2.38835	2.35476	2.29648	2.33594
	3.1875	2.40024	2.38506	2.40588	2.26136	2.36581	2.37203	2.26297	2.39269	2.36489	2.44499
	3.21875	2.4778	2.36735	2.34409	2.32816	2.33731	2.30355	2.29019	2.37487	2.36205	2.28497
	3.25	2.4346	2.37614	2.29812	2.33403	2.35089	2.40379	2.32437	2.27593	2.409	2.51968
	3.28125	2.39655	2.47132	2.3129	2.47415	2.44623	2.35399	2.48629	2.42608	2.39713	2.42734
	3.3125	2.54722	2.31861	2.29255	2.35329	2.45944	2.35989	2.45139	2.39916	2.34976	2.47948
	3.34375	2.46804	2.40689	2.33753	2.295	2.47268	2.31418	2.41956	2.41744	2.44365	2.47917
	3.375	2.33135	2.38693	2.34303	2.17285	2.30799	2.43736	2.31124	2.3623	2.43273	2.47002
	3.40625	2.37951	2.37268	2.36163	2.35279	2.38408	2.35495	2.45388	2.40702	2.44726	2.55014
	3.4375	2.3881	2.40435	2.34043	2.29473	2.41487	2.4545	2.3852	2.34589	2.41113	2.35929
	3.46875	2.43259	2.41628	2.2929	2.25183	2.4825	2.27905	2.47432	2.43789	2.39322	2.46829
	3.5	2.44342	2.31046	2.3685	2.39784	2.39151	2.37328	2.44578	2.4161	2.28705	2.40997
	3.53125	2.43382	2.30769	2.33244	2.44504	2.40211	2.25163	2.38338	2.3377	2.35174	2.34991
	3.5625	2.40514	2.37362	2.41142	2.30462	2.48729	2.33592	2.46011	2.3479	2.453	2.21489
	3.59375	2.4811	2.41498	2.29968	2.44743	2.34266	2.4025	2.39	2.37241	2.29508	2.32491
	3.625	2.51068	2.34524	2.40723	2.38637	2.27938	2.34441	2.34154	2.34567	2.4756	2.40193
	3.65625	2.26272	2.3644	2.47859	2.33917	2.36439	2.38241	2.33863	2.32221	2.371	2.34756
	3.6875	2.41079	2.46912	2.37123	2.32497	2.39033	2.28363	2.45025	2.36811	2.46438	2.32636
	3.71875	2.32082	2.35583	2.3503	2.3838	2.45412	2.35904	2.30908	2.39702	2.36605	2.45644
	3.75	2.36387	2.3705	2.44118	2.36487	2.40942	2.42615	2.3613	2.38848	2.47637	2.35715
	3.78125	2.36264	2.31523	2.39553	2.42596	2.44861	2.31786	2.47242	2.26898	2.44347	2.51047
	3.8125	2.49389	2.44885	2.2621	2.33938	2.44398	2.36962	2.43739	2.43542	2.33341	2.41771
	3.84375	2.4433	2.41937	2.3659	2.29253	2.38268	2.34403	2.45946	2.45929	2.42145	2.35755
	3.875	2.41478	2.54719	2.48094	2.41587	2.40245	2.29656	2.39754	2.39779	2.42509	2.42077
	3.90625	2.37055	2.31779	2.36032	2.31516	2.3104	2.24486	2.26363	2.40987	2.46024	2.34346
	3.9375	2.3887	2.22353	2.22904	2.44981	2.50264	2.40217	2.41176	2.39418	2.38052	2.4098
	3.96875	2.35697	2.26837	2.41816	2.37953	2.44454	2.3202	2.4416	2.37013	2.34302	2.3516
	4	2.39016	2.41221	2.34738	2.41991	2.38765	2.26252	2.28808	2.19335	2.29141	2.30775
	4.03125	2.29443	2.29114	2.38135	2.51533	2.3891	2.37867	2.40055	2.31357	2.42296	2.40267
	4.0625	2.37748	2.27299	2.25972	2.29081	2.25494	2.30695	2.24168	2.23169	2.36441	2.27633
	4.09375	2.31064	2.45328	2.31321	2.19598	2.28274	2.28436	2.22838	2.32891	2.29201	2.28666
	4.125	2.39845	2.33457	2.28183	2.24354	2.30624	2.34165	2.40524	2.21564	2.40071	2.32977
	4.15625	2.21627	2.21654	2.30106	2.2303	2.36652	2.26081	2.30075	2.34253	2.38121	2.27097
	4.1875	2.2964	2.26398	2.2751	2.28065	2.4081	2.24162	2.33205	2.19305	2.36584	2.24793
	4.21875	2.33596	2.29939	2.27175	2.22633	2.3182	2.27544	2.27048	2.24261	2.34821	2.42843
	4.25	2.28608	2.4157	2.30511	2.33121	2.29584	2.32929	2.35779	2.3238	2.32037	2.34265
	4.28125	2.33114	2.32841	2.2186	2.31911	2.31531	2.29964	2.25445	2.26891	2.31909	2.2718
	4.3125	2.32208	2.35803	2.22906	2.30233	2.29182	2.30479	2.31635	2.18424	2.35689	2.39379
	4.34375	2.33995	2.28304	2.37312	2.29475	2.26121	2.23716	2.34227	2.27801	2.40919	2.34719
	4.375	2.3767	2.38654	2.26787	2.33812	2.3592	2.24586	2.36906	2.16534	2.42004	2.28684
	4.40625	2.29989	2.42945	2.24584	2.2201	2.30169	2.28646	2.31034	2.33355	2.21785	2.33791
	4.4375	2.23362	2.23559	2.23108	2.36413	2.25676	2.25136	2.29797	2.23923	2.27095	2.34983
	4.46875	2.24799	2.30192	2.2238	2.29432	2.50398	2.32142	2.32914	2.24593	2.37577	2.21972
	4.5	2.22314	2.32539	2.23952	2.30669	2.46266	2.31043	2.38056	2.32926	2.28685	2.35485
	4.53125	2.39413	2.2716	2.30223	2.24	2.34465	2.22371	2.1975	2.41282	2.34533	2.25862
	4.5625	2.3316	2.26333	2.29219	2.23846	2.23198	2.26127	2.45978	2.25063	2.29352	2.33264
	4.59375	2.28492	2.29244	2.21093	2.33851	2.39426	2.34379	2.28654	2.33557	2.37854	2.38145
	4.625	2.3768	2.36442	2.2718	2.37577	2.39049	2.17462	2.30813	2.28102	2.26383	2.40319
	4.65625	2.41302	2.2934	2.23211	2.36938	2.31121	2.2985	2.26106	2.31801	2.40444	2.33395
	4.6875	2.27129	2.25465	2.21615	2.2754	2.22759	2.33713	2.36121	2.32545	2.27112	2.36682
	4.71875	2.34779	2.34131	2.33181	2.27667	2.20333	2.23044	2.31342	2.29229	2.26806	2.30284
	4.75	2.20386	2.3121	2.35564	2.28053	2.38075	2.19049	2.33794	2.2793	2.34729	2.29074
	4.78125	2.39581	2.29603	2.23015	2.21653	2.22854	2.2446	2.24233	2.2304	2.37922	2.22474
	4.8125	2.34555	2.25881	2.33983	2.26324	2.16358	2.24345	2.26396	2.23858	2.34185	2.39707
	4.84375	2.40892	2.42331	2.21143	2.31724	2.33423	2.20391	2.33718	2.27893	2.27178	2.32081
	4.875	2.30682	2.30914	2.29751	2.35859	2.30803	2.34787	2.39907	2.14097	2.35113	2.31764
	4.90625	2.24328	2.23408	2.21526	2.33358	2.18949	2.41784	2.2991	2.28213	2.30417	2.28865
	4.9375	2.32902	2.31831	2.36116	2.21587	2.38425	2.24713	2.32718	2.31847	2.317	2.35403
	4.96875	2.31016	2.23956	2.23828	2.32243	2.33577	2.33849	2.3214	2.27378	2.24032	2.34731
	5	2.36615	2.35766	2.18993	2.32385	2.41106	2.20697	2.28454	2.23822	2.3766	2.30801
	5.03125	2.30203	2.19905	2.2799	2.26312	2.31292	2.31493	2.2464	2.3832	2.31094	2.27449
	5.0625	2.20185	2.31386	2.30061	2.25712	2.31485	2.18118	2.23006	2.33504	2.30304	2.19317
	5.09375	2.24565	2.30068	2.19145	2.30214	2.27723	2.21968	2.31682	2.17977	2.31298	2.30582
	5.125	2.23176	2.15611	2.29951	2.24328	2.23973	2.22007	2.34538	2.31727	2.2929	2.25659
	5.15625	2.21703	2.23561	2.25537	2.27192	2.28535	2.22102	2.13055	2.34982	2.3057	2.29244
	5.1875	2.25366	2.27411	2.22889	2.17258	2.36174	2.16654	2.29298	2.28603	2.27047	2.28918
	5.21875	2.26752	2.26678	2.15954	2.2187	2.22482	2.29925	2.23684	2.25379	2.21601	2.3057
	5.25	2.25962	2.26792	2.21397	2.2349	2.19666	2.32706	2.29515	2.23882	2.33356	2.35667
	5.28125	2.17257	2.26466	2.22595	2.22516	2.2028	2.24976	2.32655	2.41032	2.37243	2.26855
	5.3125	2.27495	2.28207	2.26737	2.28637	2.34008	2.22914	2.30529	2.25137	2.28416	2.2803
	5.34375	2.14556	2.23518	2.22941	2.30224	2.25961	2.35349	2.33259	2.26089	2.26862	2.318
	5.375	2.26124	2.20757	2.24956	2.28661	2.35766	2.30758	2.2934	2.29517	2.2093	2.28203
	5.40625	2.29431	2.23923	2.20331	2.23503	2.28299	2.23739	2.39463	2.31219	2.36928	2.34828
	5.4375	2.29214	2.36182	2.15526	2.32934	2.31434	2.27201	2.4099	2.16761	2.2071	2.31827
	5.46875	2.2947	2.31421	2.24899	2.34574	2.27007	2.25046	2.28847	2.326	2.26334	2.28249
	5.5	2.23887	2.25074	2.31742	2.23546	2.28502	2.27133	2.16566	2.22051	2.3329	2.25211
	5.53125	2.27251	2.27141	2.35648	2.36175	2.24289	2.25332	2.33628	2.27727	2.26804	2.27878
	5.5625	2.33254	2.33615	2.31267	2.20783	2.33414	2.14684	2.38757	2.19521	2.21525	2.42495
	5.59375	2.26307	2.35927	2.22864	2.30063	2.30799	2.27641	2.23513	2.20144	2.21765	2.28015
	5.625	2.30012	2.23421	2.21508	2.35892	2.30186	2.27161	2.24354	2.36164	2.246	2.24708
	5.65625	2.24089	2.25407	2.22638	2.1857	2.28244	2.27874	2.31968	2.21644	2.36188	2.34033
	5.6875	2.32642	2.28317	2.23386	2.19749	2.1346	2.19072	2.20013	2.22509	2.39028	2.21284
	5.71875	2.38648	2.30264	2.22466	2.28505	2.25224	2.20647	2.19445	2.30205	2.27325	2.22317
	5.75	2.19461	2.27884	2.25592	2.20045	2.24803	2.32606	2.28674	2.30403	2.21683	2.45848
	5.78125	2.29885	2.34324	2.32225	2.262	2.26105	2.17302	2.34803	2.05957	2.26308	2.31246
	5.8125	2.29626	2.26262	2.19049	2.18906	2.32871	2.17149	2.28409	2.20167	2.28877	2.29313
	5.84375	2.26429	2.27813	2.27965	2.23633	2.32011	2.25828	2.24831	2.2208	2.27148	2.34454
	5.875	2.41868	2.27071	2.17738	2.21313	2.3193	2.24241	2.35109	2.21236	2.31633	2.25995
	5.90625	2.32438	2.25962	2.38279	2.23777	2.27188	2.19943	2.35729	2.30039	2.20146	2.34501
	5.9375	2.28363	2.33262	2.15377	2.26661	2.19009	2.22935	2.17288	2.27743	2.29356	2.31784
	5.96875	2.21486	2.18911	2.1746	2.27022	2.29512	2.31517	2.21565	2.28128	2.29015	2.31375
	6	2.34675	2.20918	2.33379	2.36197	2.35048	2.30398	2.35205	2.36246	2.27793	2.2742
	6.03125	2.16956	2.10705	2.23914	2.36847	2.23038	2.33814	2.26157	2.2348	2.21768	2.26496
	6.0625	2.28901	2.30957	2.27359	2.30027	2.20379	2.21213	2.24907	2.22738	2.18977	2.13815
	6.09375	2.26415	2.24847	2.27695	2.22739	2.35845	2.29393	2.31701	2.35431	2.18016	2.21111
	6.125	2.25529	2.33841	2.11829	2.32363	2.23138	2.215	2.20855	2.20819	2.31893	2.20166
	6.15625	2.29503	2.26248	2.14805	2.20468	2.21412	2.22698	2.23354	2.25232	2.2955	2.18343
	6.1875	2.18637	2.2742	2.18174	2.30899	2.31041	2.17859	2.27785	2.2225	2.44687	2.18983
	6.21875	2.23789	2.22753	2.2878	2.30783	2.21102	2.27525	2.22703	2.27218	2.27684	2.28141
	6.25	2.279	2.31453	2.23453	2.33725	2.37237	2.35383	2.2878	2.21135	2.25798	2.213
	6.28125	2.12923	2.29696	2.29412	2.3511	2.29566	2.23472	2.3777	2.22047	2.17793	2.17977
	6.3125	2.25853	2.2333	2.17552	2.22544	2.13728	2.28312	2.35156	2.22426	2.30647	2.25273
	6.34375	2.28274	2.35225	2.29423	2.35428	2.29088	2.26232	2.17833	2.30885	2.24428	2.2245
	6.375	2.2733	2.22926	2.1174	2.18225	2.27044	2.28338	2.2585	2.3037	2.28253	2.27687
	6.40625	2.36933	2.18411	2.27903	2.30033	2.24047	2.2167	2.29832	2.22303	2.2881	2.30365
	6.4375	2.22796	2.36432	2.2672	2.21184	2.34442	2.30778	2.22636	2.27793	2.24796	2.30036
	6.46875	2.31515	2.17016	2.21697	2.29484	2.32817	2.27956	2.29287	2.19736	2.31348	2.39855
	6.5	2.30037	2.2756	2.24161	2.14214	2.21198	2.26648	2.197	2.25318	2.17773	2.2509
	6.53125	2.39155	2.28786	2.19762	2.23196	2.20716	2.22764	2.27213	2.33785	2.34312	2.38161
	6.5625	2.27088	2.31151	2.23286	2.16532	2.35086	2.1722	2.24236	2.26556	2.34704	2.3929
	6.59375	2.2709	2.32544	2.30978	2.24733	2.3207	2.26146	2.30436	2.33283	2.33667	2.20472
	6.625	2.31304	2.29745	2.14803	2.30209	2.20499	2.19178	2.3079	2.20149	2.29986	2.23992
	6.65625	2.20133	2.32077	2.23958	2.16519	2.19792	2.29096	2.30872	2.23497	2.23724	2.36839
	6.6875	2.26046	2.23907	2.28093	2.29137	2.40743	2.25021	2.36406	2.24768	2.28917	2.2452
	6.71875	2.28086	2.26689	2.22091	2.21899	2.2281	2.23213	2.23611	2.21024	2.30616	2.38518
	6.75	2.23034	2.28396	2.21208	2.23083	2.39723	2.22102	2.21729	2.16466	2.26524	2.34164
	6.78125	2.33051	2.20974	2.34506	2.34558	2.30354	2.13074	2.34082	2.15376	2.36148	2.20348
	6.8125	2.34281	2.29578	2.29065	2.30018	2.23021	2.28161	2.3421	2.25663	2.30752	2.26613
	6.84375	2.3119	2.29441	2.24028	2.13437	2.26208	2.33336	2.25665	2.30865	2.3058	2.23447
	6.875	2.27426	2.32255	2.16496	2.22968	2.34054	2.14579	2.38107	2.33771	2.19081	2.32722
	6.90625	2.30026	2.30765	2.31906	2.4121	2.22962	2.23623	2.29082	2.28075	2.24314	2.3032
	6.9375	2.24572	2.27124	2.23082	2.28966	2.28086	2.24254	2.24022	2.27542	2.2231	2.27306
	6.96875	2.33882	2.33754	2.17079	2.21593	2.32589	2.27972	2.33252	2.25232	2.15379	2.309
	7	2.21212	2.29697	2.20379	2.2228	2.17739	2.38636	2.33575	2.24123	2.3642	2.23758
	7.03125	2.21865	2.35234	2.16125	2.17336	2.20815	2.16168	2.35312	2.21473	2.36212	2.23803
	7.0625	2.23441	2.13923	2.20649	2.13509	2.2723	2.21077	2.28141	2.26646	2.21376	2.17388
	7.09375	2.21796	2.14138	2.26866	2.29403	2.27509	2.22502	2.21556	2.22363	2.32172	2.46139
	7.125	2.31234	2.209	2.17347	2.2248	2.22645	2.20586	2.20894	2.22267	2.22403	2.20131
	7.15625	2.17935	2.20519	2.1617	2.25006	2.22263	2.34784	2.23674	2.14602	2.2385	2.30803
	7.1875	2.22951	2.18303	2.37746	2.22017	2.21259	2.25575	2.21033	2.35518	2.22183	2.33299
	7.21875	2.30463	2.33711	2.27067	2.26318	2.20195	2.18464	2.32969	2.3413	2.19812	2.28975
	7.25	2.23431	2.31444	2.20662	2.15001	2.29605	2.22185	2.24426	2.30716	2.23374	2.33985
	7.28125	2.24651	2.14259	2.16767	2.29753	2.2973	2.36477	2.24589	2.19469	2.38417	2.30694
	7.3125	2.2684	2.24044	2.35731	2.18718	2.30002	2.26851	2.29065	2.25069	2.27156	2.18098
	7.34375	2.31038	2.34265	2.28883	2.16989	2.36197	2.2964	2.21735	2.16793	2.22595	2.28899
	7.375	2.30266	2.11015	2.22877	2.23725	2.27157	2.3523	2.31737	2.18745	2.35163	2.19201
	7.40625	2.21527	2.25915	2.31641	2.07983	2.27974	2.32697	2.35639	2.28229	2.21175	2.2853
	7.4375	2.30158	2.238	2.28439	2.259	2.26305	2.23391	2.28632	2.23665	2.29279	2.23678
	7.46875	2.20504	2.30789	2.13678	2.30111	2.25163	2.2081	2.24462	2.30971	2.32212	2.2977
	7.5	2.257	2.33262	2.24463	2.35997	2.19143	2.29256	2.37505	2.29829	2.28164	2.30847
	7.53125	2.23015	2.20406	2.10027	2.27995	2.37787	2.19918	2.34088	2.151	2.30785	2.28478
	7.5625	2.25329	2.33955	2.20101	2.18462	2.21716	2.18457	2.30714	2.37227	2.38106	2.30442
	7.59375	2.32092	2.21461	2.25022	2.31738	2.32396	2.25263	2.15127	2.30519	2.24285	2.3467
	7.625	2.38143	2.2808	2.25469	2.31254	2.28903	2.16652	2.37016	2.19283	2.24914	2.27151
	7.65625	2.29481	2.18427	2.20096	2.21815	2.26265	2.27179	2.30787	2.24915	2.32766	2.25268
	7.6875	2.19408	2.2025	2.17845	2.13749	2.28692	2.15264	2.29211	2.16311	2.37599	2.28379
	7.71875	2.38928	2.19393	2.23281	2.32428	2.2423	2.29367	2.21225	2.2619	2.22585	2.26491
	7.75	2.2075	2.26344	2.23909	2.15233	2.24242	2.34316	2.25148	2.28275	2.35981	2.4293
	7.78125	2.2568	2.38107	2.21326	2.25458	2.22379	2.23348	2.26393	2.27057	2.27539	2.25549
	7.8125	2.30761	2.15918	2.16431	2.22004	2.25044	2.22999	2.41527	2.22063	2.30107	2.16807
	7.84375	2.31082	2.37615	2.25016	2.22052	2.2754	2.32912	2.14433	2.21479	2.2244	2.32621
	7.875	2.27288	2.29625	2.20253	2.14109	2.27505	2.22299	2.23676	2.16285	2.37458	2.16233
	7.90625	2.15859	2.19238	2.29303	2.28481	2.27166	2.20506	2.31883	2.25896	2.24643	2.29269
	7.9375	2.23631	2.27392	2.2073	2.31103	2.36324	2.21144	2.29555	2.24271	2.21427	2.32527
	7.96875	2.25672	2.27483	2.23531	2.26844	2.23819	2.2071	2.38379	2.32289	2.28096	2.2337
	8	2.25069	2.31328	2.25642	2.31376	2.26082	2.20502	2.1616	2.235	2.23787	2.29487

## Sheet: Figure 5c
Figure 5c		individual cANNs
		1	2	3	4	5	6	7	8	9	10
# of laps	0	0	0.00075188	0.00223132	0.0015515	0.000903388	0.00170535	0.000865699	0.000843156	0.00219483	0.0031921
	0.03125	0.0749736	0.0727171	0.0807355	0.051507	0.0817593	0.0791991	0.0679732	0.0544176	0.110678	0.0566096
	0.0625	0.107814	0.0965319	0.112751	0.103324	0.121566	0.134723	0.122499	0.141004	0.104209	0.0901219
	0.09375	0.137988	0.156334	0.14141	0.110598	0.160229	0.145958	0.139299	0.166939	0.151664	0.127098
	0.125	0.15212	0.16821	0.174523	0.152015	0.206473	0.164541	0.152943	0.168475	0.154824	0.138708
	0.15625	0.183164	0.21983	0.208369	0.195058	0.202377	0.215925	0.184406	0.195772	0.182035	0.190334
	0.1875	0.195865	0.225993	0.225886	0.212393	0.233885	0.235999	0.21309	0.222498	0.205326	0.202727
	0.21875	0.21682	0.236661	0.244396	0.211383	0.243146	0.250243	0.212251	0.232959	0.224663	0.233213
	0.25	0.235114	0.253697	0.244185	0.2183	0.254919	0.251702	0.230877	0.223679	0.239024	0.227671
	0.28125	0.222719	0.263791	0.240457	0.226392	0.24055	0.251045	0.247116	0.262299	0.230882	0.226162
	0.3125	0.243336	0.272201	0.25108	0.229518	0.267706	0.259565	0.240304	0.265926	0.256923	0.247502
	0.34375	0.255034	0.257412	0.263908	0.237386	0.266882	0.252553	0.240644	0.259522	0.253048	0.251684
	0.375	0.259736	0.262875	0.276534	0.252688	0.26324	0.25799	0.250273	0.260076	0.260923	0.267538
	0.40625	0.274503	0.262528	0.258111	0.259746	0.264037	0.25213	0.253643	0.249629	0.269547	0.263969
	0.4375	0.264203	0.258976	0.281027	0.239113	0.271439	0.287821	0.263855	0.278093	0.25836	0.267736
	0.46875	0.264889	0.288038	0.269041	0.263661	0.293789	0.279797	0.269623	0.272123	0.265272	0.274555
	0.5	0.271997	0.269128	0.283061	0.265977	0.290532	0.261929	0.278251	0.279649	0.286144	0.279356
	0.53125	0.2746	0.280443	0.28394	0.276763	0.277429	0.278048	0.256701	0.280315	0.282383	0.284323
	0.5625	0.27582	0.287229	0.270749	0.281588	0.306951	0.287314	0.281299	0.291684	0.274105	0.27682
	0.59375	0.281784	0.298199	0.294573	0.274132	0.291417	0.276719	0.275694	0.302996	0.267987	0.276317
	0.625	0.280876	0.294857	0.298503	0.279049	0.282843	0.291536	0.304388	0.283733	0.301477	0.296508
	0.65625	0.29533	0.300658	0.310755	0.2901	0.285609	0.285948	0.298804	0.293434	0.280418	0.28595
	0.6875	0.292238	0.309675	0.283685	0.274718	0.317047	0.290699	0.291259	0.291393	0.289407	0.300506
	0.71875	0.293387	0.285639	0.299785	0.292053	0.297627	0.287335	0.297849	0.295608	0.288032	0.296119
	0.75	0.280469	0.297262	0.301884	0.288332	0.31058	0.293839	0.292921	0.300874	0.298202	0.290009
	0.78125	0.290605	0.279034	0.286333	0.293059	0.304916	0.304035	0.294368	0.288805	0.309294	0.313572
	0.8125	0.304451	0.297215	0.311621	0.278717	0.302629	0.313049	0.301432	0.283112	0.286322	0.312205
	0.84375	0.294208	0.297483	0.300812	0.297724	0.313015	0.29617	0.290461	0.305797	0.295984	0.297681
	0.875	0.316507	0.301957	0.305944	0.290931	0.331565	0.287566	0.283027	0.293562	0.299233	0.306695
	0.90625	0.276883	0.311051	0.322128	0.282183	0.319692	0.297894	0.297284	0.29694	0.304162	0.309322
	0.9375	0.299963	0.294965	0.327581	0.287692	0.307182	0.296034	0.309565	0.302051	0.30327	0.294575
	0.96875	0.300928	0.309583	0.318435	0.299537	0.312858	0.296872	0.305205	0.301874	0.288808	0.302469
	1	0.29659	0.31326	0.298591	0.29509	0.298029	0.290265	0.28624	0.297384	0.308902	0.311261
	1.03125	0.303903	0.321088	0.305632	0.311899	0.309205	0.304221	0.292987	0.297258	0.313435	0.317338
	1.0625	0.296845	0.306303	0.30143	0.298485	0.316366	0.31574	0.304326	0.308882	0.298314	0.311416
	1.09375	0.305474	0.304968	0.312073	0.292246	0.318842	0.302327	0.31786	0.313986	0.289846	0.309415
	1.125	0.301595	0.292802	0.310849	0.286729	0.314098	0.290127	0.301918	0.296287	0.315783	0.300577
	1.15625	0.326805	0.308124	0.328238	0.301615	0.324818	0.301836	0.312921	0.305361	0.306722	0.326481
	1.1875	0.308048	0.306391	0.306979	0.30429	0.305012	0.32438	0.299093	0.308564	0.294305	0.297989
	1.21875	0.313605	0.291351	0.315859	0.298879	0.327446	0.304892	0.301804	0.303064	0.302582	0.312885
	1.25	0.32239	0.319457	0.323557	0.310697	0.306235	0.311063	0.31584	0.326247	0.305073	0.304486
	1.28125	0.310912	0.299031	0.327835	0.303074	0.322083	0.298852	0.306225	0.308655	0.310487	0.294796
	1.3125	0.303381	0.295553	0.311485	0.314076	0.32049	0.316412	0.310936	0.306281	0.318766	0.292566
	1.34375	0.306761	0.304551	0.323193	0.309958	0.308862	0.3161	0.323085	0.314968	0.296425	0.306402
	1.375	0.314025	0.322508	0.317106	0.302713	0.314888	0.307622	0.30741	0.305025	0.330543	0.306503
	1.40625	0.309067	0.308796	0.307612	0.316341	0.320071	0.328014	0.313082	0.327576	0.311294	0.309389
	1.4375	0.329112	0.312724	0.333153	0.316045	0.310389	0.313851	0.295645	0.322736	0.3095	0.31048
	1.46875	0.322995	0.29474	0.319079	0.302366	0.317769	0.30303	0.310679	0.315077	0.323804	0.304144
	1.5	0.313908	0.329897	0.313275	0.314875	0.321963	0.326554	0.300903	0.335869	0.317209	0.310289
	1.53125	0.319592	0.306112	0.320385	0.304958	0.316425	0.319762	0.298584	0.308451	0.314779	0.30297
	1.5625	0.306645	0.310376	0.314195	0.298651	0.310515	0.319649	0.302819	0.305681	0.323284	0.328862
	1.59375	0.321161	0.310232	0.319134	0.319847	0.31221	0.315245	0.320696	0.322046	0.308529	0.314958
	1.625	0.31903	0.292518	0.318994	0.314822	0.326429	0.315443	0.300673	0.299315	0.320152	0.321833
	1.65625	0.308232	0.326357	0.314585	0.312961	0.331048	0.323987	0.313514	0.319157	0.321799	0.30912
	1.6875	0.322107	0.311813	0.338089	0.319619	0.317201	0.318688	0.317401	0.315013	0.326562	0.321287
	1.71875	0.322053	0.319595	0.318331	0.313183	0.325648	0.326006	0.309236	0.317693	0.332619	0.329516
	1.75	0.315912	0.325765	0.34075	0.317374	0.323503	0.342245	0.302565	0.324302	0.338678	0.313247
	1.78125	0.318797	0.31537	0.343844	0.325689	0.324309	0.325305	0.306614	0.313669	0.335401	0.331799
	1.8125	0.315175	0.312768	0.335866	0.328533	0.322008	0.320508	0.304052	0.335266	0.319501	0.326116
	1.84375	0.321275	0.324744	0.33194	0.325571	0.330187	0.320827	0.32391	0.325389	0.32351	0.327717
	1.875	0.320715	0.316481	0.324824	0.328118	0.3131	0.324974	0.328777	0.337599	0.321009	0.322046
	1.90625	0.324893	0.311848	0.338534	0.32892	0.320783	0.331131	0.311501	0.331818	0.331203	0.323476
	1.9375	0.316692	0.331361	0.337663	0.323845	0.325274	0.329052	0.331774	0.318832	0.326325	0.313323
	1.96875	0.33412	0.321366	0.333035	0.32474	0.321342	0.342633	0.327734	0.327463	0.342053	0.32947
	2	0.327444	0.309517	0.323217	0.310841	0.336475	0.317427	0.316207	0.348404	0.320263	0.337874
	2.03125	0.318401	0.338819	0.33053	0.310585	0.322685	0.321063	0.316354	0.318975	0.331905	0.326679
	2.0625	0.322486	0.303752	0.336245	0.329555	0.334295	0.326902	0.308361	0.334317	0.327967	0.318189
	2.09375	0.320422	0.333218	0.340701	0.343843	0.329422	0.324088	0.312942	0.316653	0.327491	0.330891
	2.125	0.335927	0.341186	0.338824	0.320794	0.337596	0.336865	0.324077	0.350207	0.332338	0.326916
	2.15625	0.324638	0.313011	0.347842	0.327803	0.319092	0.344508	0.319212	0.341487	0.337861	0.336374
	2.1875	0.325264	0.3199	0.342702	0.319084	0.331394	0.334819	0.307967	0.327948	0.333223	0.338454
	2.21875	0.339246	0.330303	0.337862	0.340894	0.317259	0.328357	0.323966	0.325568	0.318785	0.31694
	2.25	0.341958	0.328668	0.321905	0.340841	0.337782	0.341792	0.322699	0.318352	0.305444	0.330195
	2.28125	0.31369	0.333322	0.329646	0.34115	0.333395	0.338882	0.315943	0.327793	0.323398	0.321093
	2.3125	0.331729	0.319133	0.327855	0.337488	0.323463	0.342653	0.326634	0.334888	0.315444	0.32117
	2.34375	0.317085	0.323045	0.334896	0.323814	0.330274	0.346282	0.314677	0.333731	0.329272	0.314941
	2.375	0.334717	0.322671	0.344569	0.319759	0.340447	0.335564	0.316698	0.331494	0.321197	0.324454
	2.40625	0.339861	0.320316	0.34334	0.328849	0.322266	0.334444	0.318323	0.341595	0.327075	0.323879
	2.4375	0.326665	0.318521	0.339143	0.322387	0.329599	0.341356	0.302014	0.331305	0.322728	0.326108
	2.46875	0.325366	0.339015	0.340517	0.322882	0.326346	0.328903	0.327335	0.319776	0.323253	0.319795
	2.5	0.314865	0.336464	0.329316	0.331107	0.324643	0.333278	0.321723	0.344093	0.318455	0.34419
	2.53125	0.319088	0.321378	0.330965	0.323711	0.33462	0.320833	0.32249	0.31042	0.313807	0.317082
	2.5625	0.323888	0.330308	0.325178	0.320981	0.325934	0.333712	0.314353	0.331736	0.310944	0.349574
	2.59375	0.339124	0.3301	0.339058	0.34505	0.341592	0.337	0.319942	0.342093	0.323119	0.325223
	2.625	0.337983	0.324556	0.327793	0.340422	0.333384	0.32955	0.324027	0.32962	0.330105	0.322642
	2.65625	0.340974	0.30546	0.333765	0.326737	0.328566	0.322988	0.324737	0.33111	0.337042	0.335993
	2.6875	0.336771	0.334665	0.339732	0.320114	0.343351	0.334839	0.311124	0.336754	0.306149	0.315447
	2.71875	0.311351	0.324388	0.330839	0.326786	0.333586	0.335675	0.311733	0.34654	0.326705	0.337746
	2.75	0.315107	0.319387	0.348944	0.324728	0.327424	0.333499	0.311217	0.332671	0.323245	0.327768
	2.78125	0.317364	0.327504	0.330776	0.329672	0.320058	0.347688	0.306661	0.34185	0.324348	0.316936
	2.8125	0.327165	0.335556	0.349208	0.338303	0.330056	0.338656	0.311317	0.32176	0.319971	0.333823
	2.84375	0.336681	0.332225	0.34188	0.333627	0.34057	0.325547	0.341059	0.346062	0.31827	0.313968
	2.875	0.325381	0.312518	0.349141	0.318288	0.344106	0.32626	0.322639	0.337642	0.307159	0.325095
	2.90625	0.333853	0.317803	0.339652	0.320706	0.328332	0.337264	0.304694	0.338552	0.32228	0.334023
	2.9375	0.328952	0.321118	0.328125	0.33665	0.347439	0.336586	0.31865	0.327014	0.318279	0.326695
	2.96875	0.329609	0.32331	0.341912	0.323143	0.325242	0.346982	0.304717	0.335778	0.311744	0.323868
	3	0.318535	0.324588	0.336913	0.325841	0.326018	0.338199	0.31944	0.332345	0.328409	0.325354
	3.03125	0.335004	0.342251	0.32237	0.32991	0.336103	0.343446	0.326485	0.34419	0.323942	0.335704
	3.0625	0.332005	0.322042	0.350377	0.34023	0.338369	0.329098	0.307338	0.325744	0.310216	0.319764
	3.09375	0.329262	0.329016	0.344441	0.33619	0.336525	0.335642	0.325296	0.343139	0.323798	0.324782
	3.125	0.332287	0.324302	0.339936	0.31909	0.356157	0.338535	0.328573	0.342707	0.32378	0.345452
	3.15625	0.327394	0.328729	0.33547	0.322901	0.336004	0.345243	0.328308	0.334854	0.322934	0.333027
	3.1875	0.322045	0.326571	0.338805	0.33168	0.33037	0.341562	0.332601	0.333498	0.323204	0.341938
	3.21875	0.329956	0.324936	0.347348	0.3466	0.333808	0.339919	0.333206	0.338267	0.321463	0.342049
	3.25	0.335736	0.330723	0.33993	0.342033	0.329677	0.335996	0.327788	0.33041	0.314533	0.326443
	3.28125	0.332472	0.327745	0.35619	0.32655	0.339346	0.343098	0.332416	0.345017	0.319965	0.346778
	3.3125	0.334191	0.343846	0.355982	0.330621	0.333295	0.338818	0.323076	0.342364	0.32281	0.317826
	3.34375	0.332497	0.305661	0.328391	0.337916	0.332618	0.337766	0.318384	0.333848	0.323619	0.332295
	3.375	0.33766	0.322352	0.332209	0.34376	0.355445	0.322454	0.33768	0.332592	0.332108	0.320412
	3.40625	0.351663	0.325602	0.343193	0.328593	0.340932	0.337487	0.320085	0.325645	0.31971	0.330628
	3.4375	0.334943	0.334353	0.331591	0.329443	0.332176	0.336527	0.329928	0.341438	0.318215	0.327981
	3.46875	0.325823	0.324902	0.352656	0.333786	0.334055	0.358534	0.322713	0.323963	0.31501	0.317292
	3.5	0.313839	0.325159	0.338426	0.321019	0.329971	0.346858	0.318811	0.340256	0.336569	0.331276
	3.53125	0.323484	0.32125	0.340514	0.321878	0.332628	0.327839	0.324187	0.337852	0.318599	0.342127
	3.5625	0.340545	0.322215	0.341127	0.326679	0.332605	0.330445	0.31528	0.329495	0.308434	0.330305
	3.59375	0.314194	0.32264	0.353121	0.351535	0.344297	0.334958	0.310075	0.343915	0.33429	0.338259
	3.625	0.329658	0.325474	0.335998	0.335529	0.348832	0.328559	0.321338	0.330467	0.33078	0.330458
	3.65625	0.327659	0.330396	0.321458	0.338159	0.322582	0.325969	0.339371	0.351772	0.312969	0.342507
	3.6875	0.322133	0.324961	0.352634	0.329954	0.341475	0.342527	0.311638	0.339212	0.326558	0.325402
	3.71875	0.334883	0.327779	0.345702	0.330127	0.332175	0.350824	0.316961	0.350771	0.324554	0.334588
	3.75	0.330111	0.333175	0.342659	0.32487	0.321722	0.338658	0.327667	0.32928	0.318623	0.329806
	3.78125	0.329792	0.323766	0.337715	0.331271	0.335468	0.346726	0.333506	0.332116	0.304667	0.328466
	3.8125	0.328227	0.322471	0.344414	0.332128	0.324243	0.332162	0.318644	0.330638	0.314888	0.330358
	3.84375	0.333244	0.327509	0.349826	0.337125	0.343706	0.346716	0.322187	0.333114	0.329743	0.328115
	3.875	0.326204	0.322284	0.338164	0.329733	0.335687	0.334556	0.326469	0.341386	0.323749	0.324455
	3.90625	0.331031	0.325778	0.346639	0.338477	0.346819	0.343694	0.314482	0.325608	0.317307	0.330163
	3.9375	0.332861	0.344186	0.340435	0.332855	0.333881	0.336719	0.319072	0.338608	0.318569	0.336454
	3.96875	0.344479	0.327599	0.344755	0.339469	0.328477	0.340319	0.32764	0.338155	0.332732	0.328512
	4	0.329452	0.328932	0.334911	0.341177	0.339722	0.33198	0.318848	0.347549	0.315739	0.319557
	4.03125	0.342916	0.337812	0.349916	0.327333	0.337054	0.342898	0.326728	0.341528	0.317584	0.327209
	4.0625	0.326499	0.325731	0.342381	0.325831	0.344368	0.338626	0.323833	0.331455	0.31774	0.331859
	4.09375	0.341252	0.308186	0.323817	0.323943	0.330739	0.349521	0.332766	0.339187	0.333256	0.341103
	4.125	0.325847	0.323932	0.350049	0.319552	0.336534	0.345185	0.337427	0.328168	0.317342	0.325564
	4.15625	0.338307	0.327126	0.335765	0.337731	0.339607	0.33217	0.32698	0.335429	0.319097	0.333093
	4.1875	0.3427	0.323245	0.344091	0.323888	0.327392	0.333018	0.329303	0.339857	0.332198	0.339382
	4.21875	0.330833	0.328749	0.347723	0.331351	0.342655	0.347923	0.337474	0.34598	0.315471	0.325283
	4.25	0.321624	0.320387	0.337657	0.337531	0.340774	0.340315	0.310011	0.355231	0.320588	0.338886
	4.28125	0.327778	0.319023	0.34315	0.342182	0.332189	0.338649	0.334697	0.344981	0.321639	0.32593
	4.3125	0.34384	0.335566	0.355866	0.332887	0.332423	0.329357	0.319965	0.340547	0.309231	0.331891
	4.34375	0.328727	0.314235	0.324165	0.318012	0.343369	0.335883	0.320887	0.347063	0.324975	0.323117
	4.375	0.330792	0.317165	0.352498	0.332059	0.34331	0.339928	0.316477	0.345438	0.322438	0.312203
	4.40625	0.337211	0.333929	0.343933	0.335495	0.335229	0.344021	0.323305	0.333722	0.324051	0.331653
	4.4375	0.348083	0.328868	0.349089	0.327755	0.337854	0.342073	0.335381	0.343902	0.319661	0.317616
	4.46875	0.32896	0.331745	0.322278	0.329748	0.330456	0.337895	0.316908	0.331016	0.310009	0.330523
	4.5	0.32334	0.326579	0.338418	0.329869	0.323185	0.343578	0.317262	0.347341	0.319625	0.332569
	4.53125	0.333232	0.334032	0.340673	0.319886	0.343638	0.340747	0.327411	0.33312	0.320755	0.340782
	4.5625	0.332164	0.326297	0.342887	0.32459	0.340846	0.342756	0.324698	0.34365	0.314351	0.336629
	4.59375	0.325492	0.323909	0.342852	0.33344	0.322024	0.342773	0.325874	0.329142	0.329533	0.338413
	4.625	0.338729	0.323515	0.353447	0.330261	0.320431	0.351792	0.320522	0.345411	0.333279	0.323866
	4.65625	0.32176	0.333416	0.34531	0.333623	0.333167	0.339281	0.337691	0.336449	0.314109	0.322069
	4.6875	0.349457	0.321039	0.360375	0.334277	0.34851	0.343248	0.329797	0.33833	0.337067	0.331638
	4.71875	0.322607	0.326896	0.350164	0.341929	0.330808	0.331502	0.341825	0.333404	0.329433	0.336002
	4.75	0.347194	0.32558	0.34896	0.34075	0.328356	0.357641	0.334001	0.337666	0.334448	0.343668
	4.78125	0.336251	0.312881	0.34371	0.346738	0.338854	0.353015	0.336808	0.338404	0.318802	0.329151
	4.8125	0.327967	0.342506	0.331551	0.339143	0.34206	0.347357	0.327085	0.344242	0.323258	0.331447
	4.84375	0.324298	0.323798	0.354032	0.33322	0.336889	0.342839	0.328282	0.347368	0.322319	0.330598
	4.875	0.336536	0.326915	0.343888	0.327821	0.341982	0.330282	0.328345	0.352247	0.326394	0.339708
	4.90625	0.339521	0.315636	0.336159	0.333869	0.346442	0.335682	0.336096	0.345984	0.340306	0.327115
	4.9375	0.340612	0.329889	0.340134	0.339112	0.331313	0.349708	0.323938	0.338365	0.32291	0.322836
	4.96875	0.343659	0.327695	0.348929	0.333908	0.340295	0.336883	0.318824	0.328068	0.332285	0.337724
	5	0.331697	0.323178	0.353754	0.320929	0.322585	0.329138	0.334767	0.34536	0.329808	0.327452
	5.03125	0.333552	0.332226	0.347653	0.331915	0.341864	0.336576	0.3263	0.335581	0.327946	0.340086
	5.0625	0.345527	0.330134	0.348154	0.334095	0.326221	0.347527	0.330072	0.3451	0.338143	0.344395
	5.09375	0.329602	0.327238	0.345467	0.339636	0.343318	0.340775	0.3284	0.35	0.331497	0.324877
	5.125	0.324691	0.332757	0.338561	0.334731	0.334944	0.336586	0.325298	0.334827	0.322033	0.332026
	5.15625	0.329572	0.336501	0.337252	0.327946	0.332266	0.337816	0.345461	0.330217	0.320591	0.3275
	5.1875	0.339479	0.325521	0.350844	0.3407	0.330934	0.350958	0.332915	0.340275	0.324031	0.3436
	5.21875	0.32652	0.321409	0.344896	0.331353	0.332961	0.341859	0.329894	0.336514	0.346669	0.327743
	5.25	0.335923	0.331225	0.347966	0.341577	0.333293	0.340341	0.324425	0.331261	0.334651	0.322761
	5.28125	0.343395	0.326748	0.342836	0.34378	0.342851	0.338278	0.319659	0.33265	0.324769	0.327115
	5.3125	0.341712	0.329656	0.342406	0.332607	0.331414	0.350683	0.342026	0.337074	0.327228	0.324917
	5.34375	0.356803	0.326476	0.341209	0.330771	0.332424	0.343528	0.328266	0.335191	0.320843	0.340941
	5.375	0.335402	0.324112	0.355448	0.330277	0.334505	0.338502	0.321218	0.340121	0.337127	0.329282
	5.40625	0.329947	0.318875	0.351519	0.339801	0.330704	0.353567	0.331668	0.349338	0.319567	0.337007
	5.4375	0.33265	0.324815	0.357877	0.327885	0.330997	0.341289	0.321918	0.348573	0.343627	0.335284
	5.46875	0.327698	0.331713	0.337238	0.331085	0.332546	0.348756	0.337835	0.338907	0.329903	0.333343
	5.5	0.330289	0.317982	0.340611	0.330742	0.342715	0.345398	0.34101	0.341869	0.344387	0.3336
	5.53125	0.329511	0.347148	0.346988	0.334351	0.334018	0.337128	0.309434	0.34233	0.318198	0.339143
	5.5625	0.327604	0.326445	0.338796	0.324138	0.336552	0.346428	0.320394	0.345687	0.325585	0.325546
	5.59375	0.338473	0.325105	0.346485	0.334526	0.336995	0.334885	0.327413	0.349425	0.324854	0.329677
	5.625	0.33889	0.332937	0.331512	0.324122	0.338673	0.346276	0.326477	0.334329	0.349741	0.325925
	5.65625	0.324184	0.333498	0.353505	0.342901	0.334254	0.349709	0.323953	0.331318	0.321468	0.328555
	5.6875	0.319027	0.336109	0.344309	0.328827	0.341492	0.349513	0.332032	0.33625	0.3385	0.329321
	5.71875	0.329829	0.319286	0.343933	0.341375	0.326118	0.338384	0.322351	0.330622	0.341173	0.345629
	5.75	0.342368	0.320141	0.338142	0.326983	0.335932	0.336078	0.317132	0.332069	0.346253	0.325125
	5.78125	0.325379	0.318336	0.339047	0.329755	0.338352	0.344759	0.31965	0.340977	0.330674	0.333158
	5.8125	0.337892	0.325299	0.344102	0.330346	0.3563	0.335101	0.336174	0.351526	0.336365	0.326813
	5.84375	0.350504	0.329797	0.351744	0.33354	0.331486	0.340061	0.327805	0.334717	0.345651	0.335565
	5.875	0.332379	0.328117	0.345967	0.342354	0.339921	0.358284	0.327833	0.348582	0.327274	0.326604
	5.90625	0.334774	0.32442	0.347175	0.331712	0.340205	0.350265	0.325423	0.335573	0.339637	0.345118
	5.9375	0.323299	0.317941	0.344688	0.338922	0.344184	0.344717	0.333112	0.348652	0.332551	0.340502
	5.96875	0.331983	0.336254	0.352206	0.338855	0.348506	0.339013	0.323378	0.347516	0.33257	0.318064
	6	0.347951	0.326992	0.337401	0.320344	0.333068	0.324909	0.328105	0.338398	0.335811	0.325754
	6.03125	0.335515	0.334328	0.349671	0.322113	0.335584	0.351304	0.328544	0.350428	0.321098	0.324835
	6.0625	0.322202	0.334585	0.358155	0.329829	0.344023	0.340672	0.332563	0.34177	0.338219	0.330768
	6.09375	0.346936	0.332364	0.363079	0.331273	0.32583	0.339812	0.307286	0.331419	0.325468	0.332283
	6.125	0.332641	0.332544	0.352728	0.346831	0.343752	0.332248	0.331533	0.345421	0.323808	0.338836
	6.15625	0.337299	0.326076	0.342717	0.336613	0.323981	0.341722	0.348049	0.34069	0.338011	0.3365
	6.1875	0.338947	0.32295	0.343022	0.326305	0.342547	0.326583	0.333509	0.327059	0.335095	0.332948
	6.21875	0.330126	0.332339	0.342156	0.334219	0.335673	0.336408	0.332135	0.341222	0.328889	0.333253
	6.25	0.335776	0.320115	0.345172	0.329871	0.339076	0.347269	0.341814	0.345999	0.347033	0.340794
	6.28125	0.345346	0.323619	0.349005	0.32482	0.349266	0.355953	0.321194	0.347291	0.334419	0.328852
	6.3125	0.3402	0.34039	0.351015	0.333355	0.341202	0.341587	0.321383	0.335528	0.335758	0.334271
	6.34375	0.33821	0.315406	0.35017	0.331867	0.319217	0.339586	0.334611	0.337868	0.323406	0.329556
	6.375	0.344594	0.329165	0.347919	0.339283	0.343684	0.33947	0.322351	0.341638	0.334527	0.326635
	6.40625	0.327321	0.320414	0.345675	0.342532	0.339541	0.340091	0.332347	0.34775	0.326944	0.32494
	6.4375	0.335536	0.324596	0.33989	0.330674	0.343813	0.35437	0.327601	0.342141	0.341643	0.322633
	6.46875	0.326555	0.321704	0.343208	0.32446	0.325837	0.347582	0.338578	0.342267	0.336922	0.332317
	6.5	0.322996	0.339074	0.346891	0.33646	0.345126	0.347576	0.322381	0.341477	0.329583	0.335942
	6.53125	0.325123	0.330781	0.347211	0.344872	0.329265	0.335951	0.330195	0.330449	0.335329	0.323706
	6.5625	0.339984	0.334242	0.344051	0.335162	0.323414	0.335953	0.326042	0.336523	0.324608	0.336408
	6.59375	0.327629	0.323715	0.33743	0.344973	0.347013	0.35095	0.331636	0.336701	0.336507	0.34848
	6.625	0.319138	0.324332	0.350531	0.337431	0.32784	0.342711	0.325101	0.339095	0.329686	0.325385
	6.65625	0.335014	0.320075	0.342233	0.347388	0.347323	0.339203	0.330883	0.334904	0.334056	0.324419
	6.6875	0.335369	0.323381	0.34632	0.325679	0.327251	0.339846	0.311247	0.346494	0.331573	0.335461
	6.71875	0.33308	0.331498	0.344641	0.35324	0.333504	0.332474	0.333124	0.336726	0.331867	0.326671
	6.75	0.33341	0.327532	0.341062	0.344865	0.328634	0.336108	0.326754	0.34119	0.333372	0.338261
	6.78125	0.320766	0.338195	0.347941	0.321184	0.342429	0.347354	0.325768	0.334746	0.335224	0.339541
	6.8125	0.335604	0.3247	0.346534	0.335161	0.338697	0.34359	0.316543	0.340638	0.333775	0.328239
	6.84375	0.337853	0.322022	0.350364	0.340141	0.328294	0.344883	0.337584	0.341192	0.317803	0.333285
	6.875	0.341844	0.321515	0.351166	0.337813	0.344066	0.335238	0.330138	0.331513	0.321008	0.314389
	6.90625	0.332076	0.323124	0.345023	0.308986	0.355055	0.352138	0.33244	0.345488	0.351744	0.330045
	6.9375	0.325162	0.333961	0.339916	0.330847	0.343664	0.344027	0.33941	0.333307	0.325125	0.322766
	6.96875	0.33162	0.317313	0.34846	0.333853	0.327364	0.35288	0.339487	0.342659	0.330174	0.321548
	7	0.341031	0.332553	0.347075	0.319873	0.347491	0.329355	0.33467	0.350724	0.337815	0.336755
	7.03125	0.33105	0.324516	0.351944	0.334039	0.334881	0.340309	0.326022	0.327774	0.32095	0.340088
	7.0625	0.336822	0.327861	0.343931	0.338042	0.343968	0.339751	0.311456	0.335436	0.344326	0.333681
	7.09375	0.318525	0.330484	0.3408	0.325855	0.329831	0.349583	0.33161	0.334324	0.329469	0.327589
	7.125	0.331888	0.337185	0.341555	0.347287	0.340198	0.344169	0.330496	0.350588	0.335774	0.331022
	7.15625	0.333846	0.341235	0.363686	0.350736	0.334675	0.339723	0.325329	0.351711	0.340488	0.339133
	7.1875	0.32701	0.337829	0.344952	0.343459	0.327083	0.344388	0.334504	0.342094	0.326744	0.328622
	7.21875	0.338125	0.325836	0.357492	0.333342	0.342572	0.347109	0.332096	0.326424	0.337614	0.329226
	7.25	0.327243	0.328562	0.337611	0.333449	0.33586	0.337449	0.332567	0.332634	0.342549	0.316992
	7.28125	0.332526	0.334111	0.35303	0.323352	0.342454	0.338743	0.335051	0.338334	0.321646	0.337382
	7.3125	0.334614	0.330059	0.341149	0.345435	0.32825	0.341857	0.330647	0.338195	0.33386	0.327929
	7.34375	0.336162	0.320469	0.347417	0.340981	0.339588	0.338077	0.338043	0.351344	0.344461	0.327954
	7.375	0.340414	0.335369	0.352441	0.345574	0.334774	0.348406	0.330442	0.347035	0.319834	0.330475
	7.40625	0.332892	0.318054	0.336299	0.33744	0.330047	0.341163	0.313696	0.334341	0.348786	0.331739
	7.4375	0.336489	0.335069	0.336291	0.330202	0.331429	0.346533	0.325841	0.344487	0.332288	0.338726
	7.46875	0.339144	0.318833	0.358519	0.329577	0.339462	0.332093	0.333799	0.326759	0.342564	0.327353
	7.5	0.330091	0.329552	0.344657	0.322686	0.336719	0.329122	0.319639	0.345802	0.336021	0.333696
	7.53125	0.327229	0.343179	0.341889	0.327658	0.343216	0.353056	0.330459	0.332364	0.326292	0.339467
	7.5625	0.333477	0.324806	0.347321	0.338889	0.353827	0.335618	0.321856	0.328077	0.322208	0.335815
	7.59375	0.330879	0.328587	0.345255	0.337027	0.32533	0.351551	0.339518	0.354818	0.346129	0.32596
	7.625	0.325487	0.331466	0.352888	0.336275	0.332453	0.347635	0.322141	0.32463	0.335348	0.333349
	7.65625	0.327781	0.333125	0.345619	0.333053	0.335445	0.337596	0.332015	0.333197	0.339591	0.334528
	7.6875	0.336814	0.330238	0.355526	0.347792	0.334508	0.349642	0.328783	0.353915	0.323749	0.330782
	7.71875	0.331971	0.347079	0.365675	0.338643	0.326369	0.342919	0.32547	0.335167	0.342977	0.338034
	7.75	0.338527	0.325546	0.343682	0.331687	0.356823	0.341055	0.325682	0.338809	0.321493	0.315452
	7.78125	0.343402	0.319844	0.341708	0.334261	0.335809	0.35047	0.329831	0.343793	0.335741	0.344482
	7.8125	0.330211	0.346962	0.351957	0.326705	0.333776	0.338152	0.321878	0.34136	0.331564	0.34318
	7.84375	0.329482	0.325893	0.358196	0.337178	0.336879	0.327768	0.340533	0.339143	0.336044	0.330854
	7.875	0.33564	0.335193	0.35284	0.347476	0.337922	0.344448	0.328381	0.345616	0.328368	0.334258
	7.90625	0.319332	0.33627	0.337506	0.341808	0.333944	0.330485	0.325847	0.338808	0.334996	0.315739
	7.9375	0.349988	0.321039	0.346735	0.336606	0.34748	0.347887	0.324451	0.332093	0.327243	0.334214
	7.96875	0.339131	0.321984	0.333498	0.346748	0.344763	0.339562	0.337647	0.350257	0.322224	0.330707
	8	0.342429	0.325122	0.341813	0.34077	0.351922	0.33299	0.331566	0.336399	0.334294	0.318754

## Sheet: Figure 5c (2)
Figure 5c blue trace		individual cANNs
		1	2	3	4	5	6	7	8	9	10
# of laps	0	0	0.00037594	0.00115448	0.000669364	0.000376506	0.000889438	0.000549743	0.000382848	0.0011332	0.00167284
	0.03125	0.0681392	0.0687799	0.0684421	0.0472275	0.0779422	0.0754397	0.0645709	0.0531238	0.106736	0.051379
	0.0625	0.0993505	0.087229	0.10693	0.0964874	0.116595	0.127754	0.120248	0.124782	0.0977514	0.0795431
	0.09375	0.131905	0.14016	0.132885	0.100405	0.150745	0.131977	0.131448	0.147813	0.136179	0.115983
	0.125	0.143097	0.153636	0.15738	0.137322	0.192913	0.148007	0.143571	0.152121	0.139471	0.119456
	0.15625	0.167309	0.199345	0.188409	0.173663	0.188795	0.191726	0.171155	0.176173	0.15904	0.166473
	0.1875	0.17928	0.197825	0.199893	0.182854	0.221609	0.207714	0.195056	0.194917	0.179475	0.176034
	0.21875	0.196674	0.211582	0.217359	0.186936	0.226706	0.222989	0.196097	0.205897	0.197669	0.2058
	0.25	0.214587	0.21727	0.210745	0.190726	0.233469	0.218962	0.207956	0.192678	0.205345	0.199035
	0.28125	0.199674	0.229521	0.210013	0.193998	0.216191	0.212265	0.219037	0.224518	0.201563	0.190369
	0.3125	0.217796	0.234457	0.210724	0.193092	0.24182	0.221822	0.219184	0.235347	0.21863	0.216921
	0.34375	0.232462	0.224462	0.22478	0.205118	0.242607	0.217936	0.21231	0.224801	0.219007	0.212259
	0.375	0.230436	0.223155	0.229578	0.214251	0.238667	0.217796	0.228249	0.225228	0.2256	0.22027
	0.40625	0.245027	0.223842	0.217314	0.223335	0.238445	0.217176	0.22508	0.2082	0.232811	0.219852
	0.4375	0.241571	0.219582	0.241398	0.206444	0.244482	0.247404	0.232607	0.231534	0.220404	0.22585
	0.46875	0.237546	0.235481	0.224637	0.218519	0.268367	0.237943	0.232659	0.223029	0.224666	0.233624
	0.5	0.246537	0.227881	0.239052	0.218606	0.262272	0.221409	0.246955	0.231351	0.250339	0.234545
	0.53125	0.239914	0.239069	0.230806	0.229522	0.253684	0.233575	0.228245	0.233608	0.243049	0.233044
	0.5625	0.245646	0.240224	0.224972	0.239867	0.275113	0.247332	0.243117	0.238003	0.232214	0.23455
	0.59375	0.247219	0.25283	0.24593	0.224582	0.263097	0.230344	0.237667	0.251971	0.224156	0.22875
	0.625	0.247585	0.244082	0.248688	0.231377	0.249388	0.241392	0.273254	0.235098	0.246913	0.248334
	0.65625	0.254811	0.251013	0.260316	0.245124	0.251094	0.242197	0.261083	0.239654	0.239349	0.24215
	0.6875	0.255439	0.259355	0.233026	0.228099	0.285061	0.243326	0.250333	0.242161	0.241579	0.239675
	0.71875	0.257008	0.240831	0.244568	0.237779	0.265546	0.233125	0.258699	0.246503	0.246802	0.243911
	0.75	0.241838	0.246854	0.249184	0.236901	0.274163	0.244978	0.250503	0.252137	0.246984	0.240838
	0.78125	0.254844	0.231425	0.232648	0.247458	0.267111	0.248175	0.248975	0.236688	0.262916	0.264172
	0.8125	0.266072	0.246867	0.249254	0.234137	0.264757	0.250968	0.254717	0.238869	0.242257	0.25745
	0.84375	0.264982	0.247153	0.243918	0.245169	0.27723	0.241876	0.244126	0.251114	0.256573	0.248918
	0.875	0.278204	0.250181	0.244716	0.234956	0.289584	0.236957	0.239768	0.238015	0.253443	0.25505
	0.90625	0.240918	0.255757	0.253966	0.23445	0.279414	0.2447	0.263635	0.244526	0.259778	0.25294
	0.9375	0.265453	0.243312	0.266765	0.241007	0.264571	0.238739	0.267214	0.2398	0.259223	0.246124
	0.96875	0.265953	0.25944	0.253578	0.247426	0.275963	0.245394	0.263865	0.25079	0.239909	0.249371
	1	0.258781	0.261518	0.235321	0.234221	0.267802	0.23746	0.243756	0.231071	0.262058	0.254778
	1.03125	0.255503	0.260079	0.241505	0.258715	0.275378	0.252606	0.253627	0.242167	0.266801	0.258788
	1.0625	0.260378	0.244102	0.244848	0.237348	0.282307	0.25531	0.257481	0.258077	0.250854	0.250519
	1.09375	0.263169	0.249763	0.253585	0.233505	0.266998	0.24955	0.271041	0.254101	0.245699	0.248818
	1.125	0.258714	0.240877	0.248203	0.236565	0.272851	0.235829	0.260665	0.244967	0.266582	0.245598
	1.15625	0.283987	0.246328	0.258576	0.254231	0.284982	0.246751	0.266362	0.239968	0.252108	0.271627
	1.1875	0.268804	0.242971	0.249103	0.244947	0.262692	0.266133	0.253763	0.248436	0.243325	0.247716
	1.21875	0.270796	0.239566	0.255346	0.248848	0.281014	0.250484	0.257015	0.249868	0.249075	0.248299
	1.25	0.27687	0.257984	0.255004	0.245613	0.262471	0.253555	0.269047	0.264868	0.251184	0.248539
	1.28125	0.270852	0.23802	0.259821	0.246056	0.276601	0.243522	0.264001	0.246675	0.257007	0.246635
	1.3125	0.262373	0.235923	0.247784	0.258913	0.285618	0.257571	0.259679	0.246807	0.259101	0.250876
	1.34375	0.26391	0.244682	0.259509	0.253849	0.258921	0.257278	0.266896	0.25649	0.242573	0.248787
	1.375	0.26863	0.265092	0.249494	0.24333	0.273242	0.253328	0.263426	0.253562	0.278242	0.247274
	1.40625	0.264383	0.247592	0.24104	0.25377	0.274494	0.264719	0.263704	0.265529	0.261597	0.248675
	1.4375	0.277856	0.257099	0.265785	0.255871	0.256813	0.254753	0.241424	0.257214	0.251224	0.251407
	1.46875	0.271683	0.242257	0.250398	0.24022	0.274074	0.248698	0.259356	0.249511	0.28002	0.25007
	1.5	0.264318	0.26403	0.251551	0.256731	0.280981	0.264192	0.253576	0.274448	0.260821	0.252893
	1.53125	0.271024	0.255442	0.252512	0.246873	0.27621	0.259161	0.251435	0.231369	0.260933	0.245786
	1.5625	0.258504	0.254274	0.246867	0.251814	0.265275	0.261937	0.252572	0.242412	0.264757	0.265777
	1.59375	0.274656	0.25318	0.255465	0.252332	0.272971	0.253843	0.271347	0.250828	0.250733	0.256926
	1.625	0.26949	0.237023	0.251629	0.255958	0.27768	0.253047	0.254094	0.240517	0.259942	0.263368
	1.65625	0.258541	0.262046	0.246899	0.254127	0.280592	0.252656	0.261162	0.25188	0.26299	0.256903
	1.6875	0.273032	0.251526	0.264493	0.252885	0.273088	0.258349	0.261797	0.250523	0.266295	0.263003
	1.71875	0.274047	0.26371	0.248673	0.243179	0.275865	0.255445	0.26098	0.24302	0.268986	0.257341
	1.75	0.264045	0.263834	0.276341	0.251247	0.277744	0.273566	0.257921	0.261182	0.268004	0.260526
	1.78125	0.271219	0.255718	0.269739	0.266169	0.27913	0.263116	0.260312	0.247657	0.277854	0.270124
	1.8125	0.265591	0.254227	0.269985	0.265437	0.269594	0.256387	0.250543	0.263703	0.256867	0.261253
	1.84375	0.265561	0.263878	0.253952	0.255119	0.275863	0.255292	0.269961	0.260202	0.263182	0.269922
	1.875	0.266467	0.261358	0.254738	0.260237	0.258814	0.257671	0.27293	0.271254	0.27106	0.25967
	1.90625	0.273055	0.248789	0.264598	0.266411	0.275067	0.272447	0.259618	0.260025	0.273249	0.260868
	1.9375	0.266579	0.266095	0.262211	0.258223	0.275615	0.260565	0.263584	0.257761	0.26941	0.254961
	1.96875	0.276151	0.259012	0.260289	0.252138	0.270581	0.263046	0.27544	0.257467	0.281272	0.265434
	2	0.273088	0.25339	0.250972	0.248853	0.287557	0.252809	0.254061	0.265638	0.262989	0.269004
	2.03125	0.26493	0.274773	0.257662	0.248706	0.273315	0.25943	0.264333	0.249828	0.27134	0.258726
	2.0625	0.267512	0.251069	0.264891	0.264852	0.284053	0.263947	0.257186	0.267274	0.271396	0.254875
	2.09375	0.264602	0.26873	0.266481	0.267365	0.275338	0.248543	0.264601	0.247099	0.271606	0.266613
	2.125	0.278332	0.281158	0.26449	0.260138	0.281133	0.266595	0.272283	0.271254	0.273741	0.266568
	2.15625	0.270834	0.25589	0.274379	0.259862	0.265002	0.26811	0.257269	0.263136	0.27117	0.270059
	2.1875	0.263731	0.263743	0.267962	0.250169	0.273688	0.265002	0.246544	0.255751	0.267776	0.271797
	2.21875	0.277447	0.271654	0.259893	0.270734	0.265625	0.259058	0.265393	0.251024	0.258572	0.252899
	2.25	0.278961	0.266239	0.257289	0.268072	0.282203	0.27633	0.263731	0.251463	0.256169	0.272177
	2.28125	0.264178	0.266702	0.26289	0.274084	0.277109	0.262394	0.252865	0.254208	0.252414	0.258736
	2.3125	0.26931	0.264938	0.262827	0.27006	0.269503	0.274018	0.265856	0.25308	0.256937	0.264166
	2.34375	0.263819	0.266823	0.26071	0.253273	0.271256	0.268498	0.261112	0.263787	0.270786	0.251489
	2.375	0.275336	0.265741	0.267199	0.255624	0.277662	0.269185	0.257113	0.255794	0.2597	0.264334
	2.40625	0.276623	0.259157	0.273743	0.254592	0.262663	0.272849	0.259818	0.269976	0.263265	0.258782
	2.4375	0.272271	0.255674	0.25973	0.25918	0.275759	0.275263	0.257212	0.257367	0.259151	0.265908
	2.46875	0.268736	0.273477	0.268569	0.257845	0.274947	0.266151	0.271999	0.247588	0.261456	0.256056
	2.5	0.259715	0.280257	0.252776	0.263928	0.280134	0.256484	0.258023	0.263285	0.258421	0.277113
	2.53125	0.270305	0.260377	0.256591	0.262999	0.278967	0.257868	0.261553	0.239456	0.251187	0.254664
	2.5625	0.263715	0.26623	0.254274	0.252903	0.269323	0.261795	0.261135	0.260791	0.249754	0.283317
	2.59375	0.277502	0.266588	0.268571	0.279448	0.29227	0.268424	0.264691	0.262979	0.257214	0.266364
	2.625	0.281464	0.260154	0.250531	0.273136	0.275256	0.260117	0.257056	0.261165	0.264016	0.254384
	2.65625	0.279076	0.246308	0.26924	0.265041	0.279184	0.248034	0.263278	0.260042	0.27344	0.273901
	2.6875	0.261885	0.262516	0.26514	0.25144	0.285493	0.266759	0.255801	0.254297	0.244122	0.256355
	2.71875	0.251986	0.266914	0.259056	0.257823	0.282786	0.256119	0.258802	0.271895	0.263208	0.262402
	2.75	0.258278	0.256831	0.273014	0.256725	0.269161	0.262867	0.254576	0.250052	0.263363	0.258695
	2.78125	0.266736	0.264087	0.259118	0.259042	0.269197	0.274809	0.249713	0.264992	0.265208	0.264459
	2.8125	0.273355	0.270236	0.277518	0.267826	0.271916	0.265003	0.256187	0.24251	0.258305	0.257892
	2.84375	0.276497	0.270057	0.269435	0.258975	0.283497	0.255952	0.276733	0.27192	0.249764	0.253944
	2.875	0.269177	0.249486	0.272675	0.259196	0.287103	0.257859	0.262089	0.261165	0.246448	0.25587
	2.90625	0.275185	0.255048	0.268865	0.251473	0.274116	0.269278	0.246376	0.258455	0.265451	0.267472
	2.9375	0.265884	0.25967	0.254689	0.263048	0.290687	0.260098	0.265819	0.249643	0.258813	0.266922
	2.96875	0.270491	0.261073	0.270392	0.256795	0.269015	0.276845	0.246983	0.266423	0.246588	0.260741
	3	0.264317	0.259498	0.263343	0.265142	0.273081	0.264763	0.261413	0.261753	0.272423	0.261692
	3.03125	0.273294	0.274736	0.251581	0.257343	0.271923	0.274192	0.263658	0.256211	0.26528	0.26724
	3.0625	0.261601	0.267422	0.27117	0.268876	0.285966	0.262877	0.250674	0.25133	0.249224	0.256673
	3.09375	0.274336	0.266696	0.266865	0.263857	0.284356	0.26401	0.262279	0.2749	0.263607	0.254656
	3.125	0.273312	0.263344	0.259419	0.250972	0.296312	0.265891	0.269186	0.265476	0.25419	0.275377
	3.15625	0.268919	0.261019	0.263846	0.260113	0.280523	0.276229	0.270863	0.258412	0.258733	0.263643
	3.1875	0.263606	0.258791	0.264378	0.264532	0.277198	0.270603	0.276713	0.256352	0.262249	0.277722
	3.21875	0.272721	0.26289	0.270867	0.282514	0.284635	0.264119	0.273196	0.262894	0.258237	0.271974
	3.25	0.269561	0.265614	0.260727	0.270251	0.266698	0.262844	0.263263	0.262896	0.247835	0.261934
	3.28125	0.266517	0.267412	0.278296	0.262445	0.281683	0.27118	0.267626	0.275097	0.257151	0.278001
	3.3125	0.285056	0.278966	0.282703	0.257902	0.280814	0.265109	0.265725	0.263415	0.2578	0.253091
	3.34375	0.273589	0.254815	0.248977	0.269635	0.280836	0.262797	0.260326	0.258301	0.265499	0.266545
	3.375	0.274287	0.261836	0.256364	0.266594	0.294875	0.239158	0.276605	0.263176	0.261648	0.259172
	3.40625	0.290944	0.260046	0.263282	0.262241	0.280221	0.265612	0.259694	0.249834	0.259231	0.262963
	3.4375	0.275784	0.268657	0.263951	0.268165	0.274569	0.263932	0.266048	0.266575	0.255068	0.266359
	3.46875	0.267455	0.255735	0.273225	0.262837	0.28162	0.281171	0.2653	0.256909	0.255769	0.260179
	3.5	0.258514	0.266047	0.264074	0.259318	0.279035	0.273331	0.260235	0.258033	0.264581	0.268972
	3.53125	0.267641	0.257452	0.264459	0.26377	0.278893	0.254526	0.263239	0.261074	0.253166	0.274123
	3.5625	0.276949	0.261198	0.262606	0.254558	0.274338	0.254898	0.253635	0.261067	0.252492	0.265545
	3.59375	0.26411	0.259451	0.276779	0.272074	0.28727	0.270012	0.25482	0.266653	0.265472	0.264918
	3.625	0.266493	0.265208	0.250543	0.255955	0.287694	0.260234	0.263989	0.251598	0.26622	0.261945
	3.65625	0.265394	0.261427	0.249781	0.266103	0.268109	0.245334	0.274105	0.264738	0.255968	0.277612
	3.6875	0.261555	0.272958	0.267385	0.261538	0.282655	0.275939	0.253379	0.2695	0.264396	0.25292
	3.71875	0.270234	0.267673	0.270173	0.26589	0.276408	0.273639	0.248637	0.275387	0.267639	0.264791
	3.75	0.279942	0.269069	0.261047	0.259078	0.26384	0.266018	0.261129	0.250801	0.265897	0.265699
	3.78125	0.268831	0.255222	0.262935	0.260815	0.280458	0.273235	0.274439	0.252082	0.242377	0.257893
	3.8125	0.275474	0.258939	0.272991	0.26546	0.266921	0.262226	0.256125	0.256724	0.251819	0.263171
	3.84375	0.267189	0.261351	0.271168	0.265457	0.283691	0.267776	0.268578	0.259456	0.265361	0.264783
	3.875	0.272142	0.258097	0.261435	0.267706	0.284796	0.263488	0.261112	0.262148	0.255945	0.251889
	3.90625	0.27126	0.265747	0.278187	0.265805	0.288001	0.258558	0.258244	0.256504	0.252057	0.260679
	3.9375	0.273243	0.27037	0.259137	0.26104	0.276407	0.269153	0.264641	0.257525	0.261312	0.270564
	3.96875	0.276227	0.265179	0.264568	0.269264	0.273346	0.271902	0.273864	0.258398	0.269052	0.25991
	4	0.270494	0.267658	0.256772	0.278935	0.283594	0.269145	0.256384	0.27003	0.255545	0.247312
	4.03125	0.26926	0.273664	0.273393	0.265504	0.273777	0.270291	0.257227	0.267769	0.256335	0.262916
	4.0625	0.262491	0.260742	0.267698	0.261203	0.277504	0.267621	0.261878	0.247338	0.249624	0.260095
	4.09375	0.285346	0.253997	0.253477	0.250629	0.276571	0.275048	0.272083	0.26402	0.269905	0.267082
	4.125	0.27363	0.255388	0.260977	0.253613	0.278007	0.268972	0.276555	0.258488	0.259643	0.252433
	4.15625	0.265434	0.263775	0.259261	0.266992	0.281361	0.259802	0.255381	0.255627	0.253438	0.271149
	4.1875	0.287864	0.256224	0.270386	0.252875	0.270992	0.256234	0.264735	0.266316	0.267759	0.268458
	4.21875	0.268308	0.26977	0.273576	0.262775	0.279895	0.275073	0.271213	0.262402	0.25948	0.262457
	4.25	0.265143	0.256486	0.266585	0.269272	0.283473	0.265164	0.254605	0.268296	0.250825	0.2741
	4.28125	0.269437	0.262198	0.260314	0.274734	0.271417	0.261406	0.271456	0.268779	0.258813	0.260145
	4.3125	0.279057	0.270367	0.28136	0.256026	0.273418	0.252133	0.261168	0.255726	0.250523	0.260053
	4.34375	0.270904	0.259397	0.248867	0.253422	0.289347	0.255692	0.262926	0.272069	0.263907	0.259125
	4.375	0.258289	0.263794	0.279562	0.259511	0.27698	0.260922	0.258331	0.271312	0.258853	0.242703
	4.40625	0.277106	0.265549	0.258844	0.266993	0.278603	0.274747	0.255041	0.257672	0.253568	0.262998
	4.4375	0.29264	0.25684	0.269848	0.268568	0.265901	0.263057	0.279979	0.264196	0.249911	0.259885
	4.46875	0.263633	0.262452	0.248504	0.260863	0.279236	0.266684	0.249229	0.248079	0.23881	0.26258
	4.5	0.265846	0.258191	0.262435	0.270461	0.268586	0.271282	0.255464	0.269335	0.25819	0.257546
	4.53125	0.265996	0.273442	0.266692	0.254644	0.286943	0.267788	0.267988	0.255257	0.258182	0.273873
	4.5625	0.266436	0.261892	0.264052	0.243311	0.278074	0.269127	0.264702	0.260742	0.252678	0.265606
	4.59375	0.267562	0.257259	0.262111	0.260811	0.26907	0.262048	0.268086	0.25064	0.264955	0.266853
	4.625	0.272285	0.258102	0.273572	0.260347	0.266803	0.266799	0.259255	0.266613	0.268937	0.257995
	4.65625	0.263675	0.272075	0.260195	0.27222	0.270815	0.257851	0.274051	0.26524	0.253912	0.25384
	4.6875	0.279948	0.263309	0.277847	0.2576	0.282278	0.269519	0.264146	0.263285	0.271717	0.257484
	4.71875	0.257766	0.25918	0.267856	0.260762	0.277207	0.263542	0.28413	0.258964	0.262452	0.266085
	4.75	0.28647	0.260179	0.274428	0.273883	0.266165	0.274987	0.267204	0.256777	0.268018	0.275225
	4.78125	0.273714	0.251449	0.265371	0.273304	0.277013	0.27193	0.269685	0.259042	0.25399	0.256873
	4.8125	0.267771	0.272733	0.252432	0.262467	0.276427	0.275483	0.264447	0.269627	0.256633	0.261141
	4.84375	0.270588	0.261274	0.284306	0.26253	0.278846	0.265048	0.264494	0.269333	0.253652	0.261666
	4.875	0.264969	0.257694	0.264167	0.257587	0.287223	0.256281	0.262743	0.269038	0.256465	0.273576
	4.90625	0.276569	0.259004	0.246123	0.262715	0.280974	0.257761	0.276044	0.262304	0.278285	0.251621
	4.9375	0.277275	0.258368	0.262256	0.267385	0.27489	0.273454	0.264901	0.27328	0.261108	0.268987
	4.96875	0.283473	0.265601	0.272922	0.263992	0.286067	0.264554	0.258025	0.25361	0.263648	0.271168
	5	0.266042	0.259646	0.27089	0.254655	0.267164	0.249954	0.267592	0.264351	0.264562	0.258153
	5.03125	0.2731	0.272129	0.263301	0.26625	0.284078	0.259948	0.266868	0.259722	0.257572	0.266142
	5.0625	0.2816	0.271016	0.276728	0.260961	0.274636	0.261432	0.269259	0.270406	0.261359	0.270615
	5.09375	0.263252	0.265881	0.265366	0.273055	0.278252	0.26904	0.263646	0.271793	0.263839	0.261887
	5.125	0.264158	0.269803	0.265892	0.270238	0.273666	0.263074	0.258619	0.251641	0.264147	0.264332
	5.15625	0.273213	0.268165	0.255569	0.256608	0.269964	0.260393	0.278997	0.255525	0.260755	0.259429
	5.1875	0.282805	0.262637	0.268466	0.270372	0.27028	0.282078	0.276678	0.264106	0.260195	0.260736
	5.21875	0.253966	0.256452	0.260028	0.273595	0.274499	0.268796	0.269842	0.2522	0.278856	0.257421
	5.25	0.278002	0.262764	0.262904	0.272614	0.273665	0.263665	0.264404	0.250716	0.269446	0.253746
	5.28125	0.27305	0.262701	0.259365	0.26772	0.282851	0.25997	0.257178	0.254722	0.255695	0.255088
	5.3125	0.27914	0.269638	0.257538	0.261899	0.273583	0.281655	0.274221	0.258074	0.260985	0.249161
	5.34375	0.284428	0.26283	0.264621	0.263114	0.273595	0.268268	0.260051	0.252975	0.254223	0.285062
	5.375	0.273463	0.258299	0.273795	0.264029	0.27374	0.265048	0.261808	0.258111	0.273573	0.256661
	5.40625	0.26799	0.259872	0.275654	0.271169	0.276044	0.267687	0.262351	0.26573	0.25571	0.267564
	5.4375	0.273728	0.259237	0.276129	0.256243	0.27402	0.266905	0.257799	0.271282	0.272238	0.265005
	5.46875	0.26623	0.267296	0.263192	0.266779	0.271146	0.274082	0.270324	0.265134	0.272454	0.257149
	5.5	0.269356	0.253965	0.270651	0.251902	0.281442	0.264549	0.275643	0.259532	0.272537	0.260694
	5.53125	0.263792	0.281539	0.261685	0.264255	0.277706	0.266462	0.251163	0.257517	0.257447	0.271414
	5.5625	0.265074	0.265185	0.264926	0.261067	0.280348	0.263456	0.259279	0.259077	0.256083	0.260153
	5.59375	0.280571	0.258968	0.265845	0.265094	0.283481	0.255464	0.265674	0.267614	0.263768	0.261314
	5.625	0.270443	0.264045	0.247726	0.261177	0.277399	0.26769	0.269548	0.257509	0.276885	0.255558
	5.65625	0.262326	0.268078	0.269928	0.277063	0.276849	0.271603	0.266953	0.258114	0.256438	0.251114
	5.6875	0.257167	0.263858	0.259121	0.259447	0.281772	0.268251	0.268237	0.260254	0.278351	0.263323
	5.71875	0.274157	0.257038	0.26518	0.265417	0.266108	0.269382	0.267222	0.255939	0.2729	0.270789
	5.75	0.272446	0.258055	0.263117	0.255609	0.279811	0.269818	0.257786	0.255133	0.279945	0.255846
	5.78125	0.260134	0.252398	0.254087	0.262241	0.275741	0.265025	0.260914	0.260181	0.259993	0.26415
	5.8125	0.277057	0.258931	0.260161	0.265467	0.29233	0.249712	0.272578	0.275069	0.262197	0.259548
	5.84375	0.287339	0.267484	0.274043	0.265326	0.265592	0.263686	0.260465	0.263399	0.276646	0.262336
	5.875	0.264858	0.262993	0.265554	0.264147	0.281349	0.27604	0.264819	0.267976	0.265986	0.257505
	5.90625	0.271419	0.262545	0.266097	0.265179	0.278228	0.276122	0.266893	0.259489	0.263329	0.266203
	5.9375	0.272474	0.253557	0.267037	0.268279	0.277886	0.268193	0.264795	0.271504	0.26944	0.265728
	5.96875	0.275977	0.26847	0.274662	0.260529	0.287836	0.26453	0.261944	0.266212	0.264594	0.248687
	6	0.291859	0.26306	0.258813	0.257527	0.275219	0.25764	0.265131	0.266031	0.263417	0.260492
	6.03125	0.269513	0.271771	0.266445	0.256803	0.274313	0.275441	0.26877	0.261036	0.249827	0.258337
	6.0625	0.257869	0.266902	0.270002	0.260314	0.291701	0.258674	0.271148	0.265651	0.260824	0.260028
	6.09375	0.274235	0.264421	0.27679	0.254452	0.264608	0.265439	0.244443	0.251482	0.252052	0.259528
	6.125	0.26692	0.263144	0.266702	0.277792	0.283429	0.257896	0.267457	0.26713	0.256436	0.268789
	6.15625	0.275737	0.267792	0.263676	0.274505	0.269884	0.268699	0.291732	0.263797	0.274188	0.265895
	6.1875	0.267476	0.255386	0.252492	0.254579	0.279436	0.254011	0.267472	0.253511	0.259704	0.275234
	6.21875	0.275385	0.256826	0.265827	0.2569	0.267912	0.261208	0.265568	0.260164	0.261082	0.264492
	6.25	0.272664	0.261124	0.257328	0.256178	0.276299	0.273507	0.270595	0.265547	0.275958	0.259976
	6.28125	0.271124	0.262263	0.271335	0.258243	0.285302	0.275642	0.259178	0.263266	0.266075	0.256361
	6.3125	0.274638	0.27313	0.267279	0.271998	0.272866	0.264051	0.265872	0.257695	0.267611	0.267036
	6.34375	0.268685	0.257883	0.267537	0.266639	0.263531	0.265559	0.277228	0.258037	0.256957	0.256017
	6.375	0.281277	0.256129	0.260545	0.258741	0.280409	0.25782	0.259404	0.267005	0.260956	0.263664
	6.40625	0.262956	0.255903	0.261486	0.271143	0.281393	0.252616	0.273473	0.260488	0.255394	0.258653
	6.4375	0.266139	0.264087	0.259409	0.260889	0.27873	0.2749	0.267925	0.261293	0.267752	0.248575
	6.46875	0.26797	0.264686	0.264354	0.256365	0.266185	0.274201	0.274173	0.259565	0.2696	0.264394
	6.5	0.261934	0.268994	0.261561	0.267381	0.283532	0.270207	0.258111	0.26229	0.256399	0.262686
	6.53125	0.265086	0.260319	0.267412	0.277552	0.272131	0.258276	0.262875	0.252256	0.258622	0.249851
	6.5625	0.272333	0.270742	0.268772	0.255562	0.259745	0.252153	0.261355	0.266171	0.268217	0.268268
	6.59375	0.26105	0.259039	0.255401	0.272808	0.280779	0.273831	0.268481	0.260886	0.264946	0.276973
	6.625	0.261424	0.260624	0.268527	0.272055	0.269606	0.268928	0.260438	0.262581	0.264472	0.263548
	6.65625	0.272987	0.260461	0.266794	0.270555	0.287912	0.263604	0.270077	0.259859	0.265809	0.254835
	6.6875	0.275945	0.261099	0.265762	0.257046	0.268886	0.27057	0.254851	0.264364	0.265289	0.265363
	6.71875	0.27556	0.27377	0.267669	0.282522	0.278275	0.260094	0.267796	0.252888	0.266821	0.254426
	6.75	0.268509	0.263014	0.260817	0.270199	0.26963	0.269453	0.260618	0.257166	0.263649	0.267366
	6.78125	0.25801	0.26996	0.273004	0.258693	0.275651	0.269898	0.267959	0.249205	0.262776	0.274112
	6.8125	0.277532	0.262632	0.266832	0.264191	0.277928	0.266716	0.255185	0.255447	0.262737	0.265694
	6.84375	0.26828	0.257363	0.269668	0.264523	0.272843	0.268283	0.276215	0.263992	0.251196	0.260868
	6.875	0.274084	0.255996	0.270946	0.267387	0.283105	0.265505	0.274284	0.262905	0.254869	0.247554
	6.90625	0.26884	0.262418	0.267608	0.247403	0.287775	0.274696	0.262114	0.266045	0.280023	0.263744
	6.9375	0.266748	0.269083	0.25738	0.262701	0.279177	0.266234	0.270786	0.251526	0.258897	0.260668
	6.96875	0.271929	0.256465	0.262315	0.27058	0.266964	0.276099	0.274877	0.268514	0.253797	0.251359
	7	0.270511	0.267783	0.261879	0.255732	0.296272	0.259901	0.273139	0.268685	0.266669	0.258667
	7.03125	0.275833	0.255582	0.274261	0.258947	0.270416	0.263166	0.266371	0.25839	0.256152	0.270588
	7.0625	0.270009	0.25917	0.261235	0.268118	0.27721	0.260778	0.245776	0.256027	0.273135	0.269551
	7.09375	0.26092	0.265238	0.256126	0.253677	0.264609	0.267247	0.272707	0.253582	0.258595	0.261646
	7.125	0.264964	0.266115	0.265638	0.281994	0.277064	0.257262	0.26251	0.264001	0.262862	0.262541
	7.15625	0.265412	0.268708	0.277296	0.275156	0.26908	0.269124	0.267251	0.26487	0.266619	0.265175
	7.1875	0.258174	0.275554	0.266571	0.270418	0.263069	0.269293	0.269859	0.25882	0.256864	0.264481
	7.21875	0.27294	0.258305	0.272192	0.267511	0.28679	0.274299	0.272121	0.249476	0.261769	0.256182
	7.25	0.270129	0.262664	0.258132	0.268165	0.272238	0.266439	0.268017	0.25865	0.274347	0.251995
	7.28125	0.26865	0.266539	0.264667	0.257253	0.27913	0.25695	0.271165	0.262281	0.256121	0.271337
	7.3125	0.270199	0.259546	0.259194	0.277455	0.267907	0.266882	0.266677	0.249887	0.257505	0.260141
	7.34375	0.272108	0.256039	0.268123	0.273475	0.283012	0.265341	0.269796	0.272768	0.268714	0.253914
	7.375	0.272907	0.272642	0.264183	0.271449	0.27131	0.268409	0.264796	0.264081	0.251105	0.260049
	7.40625	0.26912	0.253635	0.25191	0.26143	0.265934	0.263894	0.257128	0.260319	0.279467	0.262132
	7.4375	0.281163	0.263141	0.251907	0.265725	0.267271	0.270119	0.263922	0.267655	0.2682	0.265282
	7.46875	0.277005	0.251611	0.273633	0.260511	0.278423	0.259906	0.267021	0.257496	0.268653	0.25993
	7.5	0.269847	0.260866	0.263987	0.26088	0.283839	0.258311	0.261405	0.267253	0.26817	0.261789
	7.53125	0.256404	0.269656	0.260101	0.258459	0.279073	0.27783	0.267302	0.249265	0.258494	0.267848
	7.5625	0.270721	0.264245	0.270345	0.262012	0.288079	0.259607	0.259113	0.260714	0.253246	0.262294
	7.59375	0.26174	0.268295	0.267683	0.261373	0.271543	0.27569	0.277787	0.272378	0.270805	0.26441
	7.625	0.261095	0.261693	0.272303	0.264604	0.276543	0.273547	0.263505	0.244167	0.270838	0.260848
	7.65625	0.265958	0.270501	0.265175	0.257858	0.274305	0.259535	0.268726	0.25518	0.27024	0.267872
	7.6875	0.275119	0.259051	0.271645	0.277451	0.275582	0.281053	0.269715	0.263289	0.257562	0.264514
	7.71875	0.273032	0.284312	0.281535	0.265302	0.26762	0.270886	0.258694	0.266038	0.262999	0.259877
	7.75	0.281219	0.263677	0.267303	0.25811	0.293443	0.26672	0.263121	0.26296	0.260013	0.247176
	7.78125	0.270608	0.261803	0.258336	0.273817	0.274447	0.273425	0.267326	0.262969	0.267511	0.272064
	7.8125	0.264572	0.272697	0.273341	0.256667	0.267824	0.257485	0.259825	0.252661	0.258667	0.267959
	7.84375	0.265749	0.252846	0.27621	0.263546	0.27345	0.25966	0.274014	0.25324	0.267053	0.263112
	7.875	0.273579	0.269441	0.274212	0.273391	0.278838	0.266721	0.259296	0.257617	0.265526	0.258446
	7.90625	0.257478	0.269082	0.257955	0.265851	0.279942	0.254475	0.263294	0.261119	0.263565	0.254498
	7.9375	0.280926	0.259091	0.264853	0.271504	0.283464	0.269831	0.26763	0.257378	0.259972	0.261353
	7.96875	0.269667	0.260102	0.251802	0.278075	0.284735	0.257103	0.277999	0.270727	0.252985	0.254719
	8	0.281042	0.255726	0.261872	0.270695	0.286153	0.256733	0.265112	0.25214	0.269019	0.252287

[truncated: 1 more sheets: Figure 5f]
